# Supplementary material for: Kinetic studies and predictions on the hydrolysis and aminolysis of esters of 2-S-phosphorylacetates
Source: Beilstein J Org Chem. 2010 Aug 16;6:732–41. doi: 10.3762/bjoc.6.87 (PMC2956570; doi:10.3762/bjoc.6.87)
Supplement: File 2 — Prediction of product distribution using p-nitrophenyl ester 7 (R = pNP) [file Beilstein_J_Org_Chem-06-732-s002.xls]

## Sheet: Sheet1
time(mins)	ester	total amine	neutral amine	% reaction	acid	amide	ratio	pH	k0	kOH	pKa	Kw	kNH2
0	0.05	0.055	0.017356	0	0	0		7.41375	0.0018	15058	7.75	1e-14	6.1
0.1	0.0494421	0.0544706	0.0171889	1.11575	2.85205e-05	0.000529357	0.948877
0.2	0.0488955	0.0539522	0.0170253	2.20898	5.67227e-05	0.00104777	0.948644	2.5927e-07
0.3	0.0483598	0.0534444	0.0168651	3.28037	8.46131e-05	0.00155557	0.948412
0.4	0.0478347	0.0529469	0.0167081	4.33056	0.000112198	0.00205308	0.948183
0.5	0.0473199	0.0524594	0.0165542	5.36019	0.000139483	0.00254061	0.947956
0.6	0.0468151	0.0519815	0.0164035	6.36985	0.000166475	0.00301845	0.94773
0.7	0.0463199	0.0515131	0.0162556	7.36013	0.000193179	0.00348689	0.947507
0.8	0.0458342	0.0510538	0.0161107	8.33159	0.0002196	0.00394619	0.947285
0.9	0.0453576	0.0506034	0.0159686	9.28475	0.000245744	0.00439663	0.947065			amide at 99% reaction
1	0.0448899	0.0501615	0.0158291	10.2201	0.000271617	0.00483845	0.946847			90.0599
1.1	0.0444309	0.0497281	0.0156923	11.1382	0.000297222	0.0052719	0.94663
1.2	0.0439802	0.0493028	0.0155581	12.0395	0.000322566	0.0056972	0.946416
1.3	0.0435377	0.0488854	0.0154264	12.9245	0.000347653	0.0061146	0.946203
1.4	0.0431032	0.0484757	0.0152971	13.7936	0.000372487	0.00652429	0.945991
1.5	0.0426764	0.0480735	0.0151702	14.6471	0.000397074	0.0069265	0.945781
1.6	0.0422572	0.0476786	0.0150456	15.4857	0.000421417	0.00732142	0.945573
1.7	0.0418452	0.0472908	0.0149232	16.3095	0.000445521	0.00770925	0.945367
1.8	0.0414404	0.0469098	0.014803	17.1191	0.000469389	0.00809017	0.945162
1.9	0.0410426	0.0465356	0.0146849	17.9148	0.000493027	0.00846437	0.944959
2	0.0406515	0.046168	0.0145689	18.6969	0.000516439	0.00883202	0.944757
2.1	0.0402671	0.0458067	0.0144549	19.4658	0.000539627	0.0091933	0.944557
2.2	0.0398891	0.0454516	0.0143429	20.2219	0.000562595	0.00954835	0.944358
2.3	0.0395173	0.0451027	0.0142327	20.9654	0.000585348	0.00989735	0.944161
2.4	0.0391517	0.0447596	0.0141245	21.6966	0.000607889	0.0102404	0.943965
2.5	0.038792	0.0444222	0.014018	22.416	0.000630222	0.0105778	0.94377
2.6	0.0384382	0.0440905	0.0139133	23.1236	0.000652349	0.0109095	0.943577
2.7	0.03809	0.0437643	0.0138104	23.82	0.000674275	0.0112357	0.943386
2.8	0.0377474	0.0434434	0.0137091	24.5052	0.000696002	0.0115566	0.943196
2.9	0.0374102	0.0431277	0.0136095	25.1796	0.000717533	0.0118723	0.943007
3	0.0370783	0.0428172	0.0135115	25.8434	0.000738872	0.0121828	0.942819
3.1	0.0367516	0.0425116	0.0134151	26.4969	0.000760022	0.0124884	0.942633
3.2	0.0364298	0.0422108	0.0133202	27.1403	0.000780985	0.0127892	0.942448
3.3	0.0361131	0.0419148	0.0132268	27.7739	0.000801765	0.0130852	0.942265
3.4	0.0358011	0.0416235	0.0131348	28.3978	0.000822364	0.0133765	0.942083
3.5	0.0354938	0.0413366	0.0130443	29.0124	0.000842786	0.0136634	0.941902
3.6	0.0351912	0.0410542	0.0129552	29.6177	0.000863032	0.0139458	0.941722
3.7	0.034893	0.0407761	0.0128674	30.2141	0.000883105	0.0142239	0.941543
3.8	0.0345992	0.0405022	0.012781	30.8016	0.000903008	0.0144978	0.941366
3.9	0.0343097	0.0402325	0.0126959	31.3806	0.000922744	0.0147675	0.94119
4	0.0340244	0.0399667	0.012612	31.9511	0.000942315	0.0150333	0.941015
4.1	0.0337433	0.039705	0.0125294	32.5135	0.000961722	0.015295	0.940842
4.2	0.0334661	0.0394471	0.012448	33.0678	0.00098097	0.0155529	0.940669
4.3	0.0331929	0.039193	0.0123678	33.6142	0.00100006	0.015807	0.940498
4.4	0.0329235	0.0389425	0.0122888	34.1529	0.00101899	0.0160575	0.940328
4.5	0.032658	0.0386957	0.0122109	34.6841	0.00103777	0.0163043	0.940159
4.6	0.0323961	0.0384525	0.0121342	35.2078	0.0010564	0.0165475	0.939991
4.7	0.0321378	0.0382127	0.0120585	35.7244	0.00107488	0.0167873	0.939824
4.8	0.0318831	0.0379763	0.0119839	36.2338	0.00109321	0.0170237	0.939658
4.9	0.0316318	0.0377432	0.0119104	36.7363	0.0011114	0.0172568	0.939493
5	0.031384	0.0375134	0.0118378	37.2321	0.00112944	0.0174866	0.93933
5.1	0.0311394	0.0372868	0.0117663	37.7211	0.00114734	0.0177132	0.939167
5.2	0.0308982	0.0370633	0.0116958	38.2036	0.00116511	0.0179367	0.939006
5.3	0.0306601	0.0368428	0.0116262	38.6798	0.00118273	0.0181572	0.938845
5.4	0.0304252	0.0366254	0.0115576	39.1496	0.00120022	0.0183746	0.938686
5.5	0.0301933	0.0364109	0.0114899	39.6134	0.00121757	0.0185891	0.938527
5.6	0.0299645	0.0361993	0.0114232	40.071	0.0012348	0.0188007	0.93837
5.7	0.0297386	0.0359905	0.0113573	40.5228	0.00125189	0.0190095	0.938213
5.8	0.0295156	0.0357845	0.0112922	40.9688	0.00126885	0.0192155	0.938058
5.9	0.0292955	0.0355811	0.0112281	41.4091	0.00128569	0.0194189	0.937903
6	0.0290781	0.0353805	0.0111648	41.8438	0.0013024	0.0196195	0.93775
6.1	0.0288635	0.0351825	0.0111023	42.2731	0.00131898	0.0198175	0.937597
6.2	0.0286515	0.034987	0.0110406	42.6969	0.00133545	0.020013	0.937445
6.3	0.0284422	0.034794	0.0109797	43.1155	0.00135179	0.020206	0.937294
6.4	0.0282355	0.0346035	0.0109196	43.529	0.00136801	0.0203965	0.937145
6.5	0.0280313	0.0344154	0.0108602	43.9373	0.00138412	0.0205846	0.936996
6.6	0.0278296	0.0342297	0.0108016	44.3407	0.00140011	0.0207703	0.936848
6.7	0.0276304	0.0340464	0.0107438	44.7392	0.00141598	0.0209536	0.936701
6.8	0.0274336	0.0338653	0.0106866	45.1329	0.00143174	0.0211347	0.936554
6.9	0.0272391	0.0336865	0.0106302	45.5219	0.00144739	0.0213135	0.936409
7	0.0270469	0.0335098	0.0105745	45.9062	0.00146293	0.0214902	0.936264
7.1	0.026857	0.0333354	0.0105194	46.286	0.00147836	0.0216646	0.936121
7.2	0.0266694	0.033163	0.010465	46.6613	0.00149368	0.021837	0.935978
7.3	0.0264839	0.0329928	0.0104113	47.0322	0.00150889	0.0220072	0.935836
7.4	0.0263006	0.0328246	0.0103582	47.3988	0.001524	0.0221754	0.935695
7.5	0.0261194	0.0326584	0.0103058	47.7612	0.001539	0.0223416	0.935554
7.6	0.0259403	0.0324942	0.010254	48.1194	0.0015539	0.0225058	0.935415
7.7	0.0257633	0.032332	0.0102028	48.4735	0.00156869	0.022668	0.935276
7.8	0.0255882	0.0321716	0.0101522	48.8236	0.00158339	0.0228284	0.935138
7.9	0.0254152	0.0320131	0.0101022	49.1697	0.00159799	0.0229869	0.935001
8	0.025244	0.0318565	0.0100527	49.5119	0.00161248	0.0231435	0.934865
8.1	0.0250748	0.0317017	0.0100039	49.8503	0.00162688	0.0232983	0.934729
8.2	0.0249075	0.0315487	0.00995561	50.1849	0.00164119	0.0234513	0.934595
8.3	0.0247421	0.0313975	0.00990787	50.5159	0.00165539	0.0236025	0.934461
8.4	0.0245784	0.0312479	0.00986069	50.8432	0.00166951	0.0237521	0.934327
8.5	0.0244165	0.0311001	0.00981403	51.1669	0.00168353	0.0238999	0.934195
8.6	0.0242565	0.0309539	0.00976791	51.4871	0.00169745	0.0240461	0.934063
8.7	0.0240981	0.0308094	0.0097223	51.8038	0.00171129	0.0241906	0.933932
8.8	0.0239414	0.0306665	0.0096772	52.1172	0.00172503	0.0243335	0.933802
8.9	0.0237864	0.0305251	0.0096326	52.4271	0.00173869	0.0244749	0.933672
9	0.0236331	0.0303854	0.0095885	52.7338	0.00175226	0.0246146	0.933543
9.1	0.0234814	0.0302471	0.00954488	53.0372	0.00176574	0.0247529	0.933415
9.2	0.0233313	0.0301104	0.00950173	53.3374	0.00177913	0.0248896	0.933288
9.3	0.0231827	0.0299752	0.00945906	53.6345	0.00179244	0.0250248	0.933161
9.4	0.0230358	0.0298414	0.00941685	53.9285	0.00180567	0.0251586	0.933035
9.5	0.0228903	0.0297091	0.00937509	54.2194	0.00181881	0.0252909	0.932909
9.6	0.0227463	0.0295782	0.00933378	54.5073	0.00183186	0.0254218	0.932785
9.7	0.0226038	0.0294487	0.00929292	54.7923	0.00184484	0.0255513	0.932661
9.8	0.0224628	0.0293205	0.00925248	55.0744	0.00185773	0.0256795	0.932537
9.9	0.0223232	0.0291938	0.00921247	55.3535	0.00187054	0.0258062	0.932415
10	0.022185	0.0290683	0.00917289	55.6299	0.00188328	0.0259317	0.932293
10.1	0.0220483	0.0289442	0.00913371	55.9035	0.00189593	0.0260558	0.932171
10.2	0.0219128	0.0288213	0.00909495	56.1743	0.00190851	0.0261787	0.932051
10.3	0.0217788	0.0286998	0.00905659	56.4425	0.00192101	0.0263002	0.93193
10.4	0.021646	0.0285795	0.00901862	56.708	0.00193343	0.0264205	0.931811
10.5	0.0215146	0.0284604	0.00898104	56.9708	0.00194578	0.0265396	0.931692
10.6	0.0213845	0.0283425	0.00894385	57.2311	0.00195805	0.0266575	0.931574
10.7	0.0212556	0.0282258	0.00890703	57.4888	0.00197025	0.0267742	0.931456
10.8	0.021128	0.0281103	0.00887059	57.744	0.00198237	0.0268897	0.931339
10.9	0.0210016	0.027996	0.00883451	57.9968	0.00199442	0.027004	0.931223
11	0.0208764	0.0278828	0.00879879	58.2471	0.0020064	0.0271172	0.931107
11.1	0.0207525	0.0277708	0.00876344	58.495	0.00201831	0.0272292	0.930992
11.2	0.0206297	0.0276599	0.00872843	58.7406	0.00203015	0.0273401	0.930877
11.3	0.0205081	0.02755	0.00869377	58.9838	0.00204192	0.02745	0.930764
11.4	0.0203876	0.0274413	0.00865945	59.2247	0.00205361	0.0275587	0.93065
11.5	0.0202683	0.0273336	0.00862546	59.4633	0.00206524	0.0276664	0.930537
11.6	0.0201501	0.0272269	0.00859181	59.6998	0.0020768	0.0277731	0.930425
11.7	0.020033	0.0271213	0.00855849	59.934	0.0020883	0.0278787	0.930313
11.8	0.019917	0.0270167	0.00852548	60.166	0.00209972	0.0279833	0.930202
11.9	0.0198021	0.0269132	0.0084928	60.3959	0.00211109	0.0280868	0.930092
12	0.0196882	0.0268106	0.00846042	60.6236	0.00212238	0.0281894	0.929982
12.1	0.0195753	0.026709	0.00842836	60.8493	0.00213361	0.028291	0.929872
12.2	0.0194635	0.0266083	0.0083966	61.0729	0.00214478	0.0283917	0.929763
12.3	0.0193527	0.0265086	0.00836514	61.2945	0.00215588	0.0284914	0.929655
12.4	0.019243	0.0264099	0.00833398	61.5141	0.00216692	0.0285901	0.929547
12.5	0.0191342	0.026312	0.00830311	61.7317	0.00217789	0.028688	0.92944
12.6	0.0190263	0.0262151	0.00827253	61.9473	0.00218881	0.0287849	0.929333
12.7	0.0189195	0.0261191	0.00824223	62.1611	0.00219966	0.0288809	0.929227
12.8	0.0188135	0.026024	0.00821221	62.3729	0.00221045	0.028976	0.929121
12.9	0.0187086	0.0259298	0.00818247	62.5829	0.00222119	0.0290702	0.929016
13	0.0186045	0.0258364	0.008153	62.791	0.00223186	0.0291636	0.928912
13.1	0.0185014	0.0257439	0.00812381	62.9972	0.00224247	0.0292561	0.928807
13.2	0.0183991	0.0256522	0.00809487	63.2017	0.00225302	0.0293478	0.928704
13.3	0.0182978	0.0255613	0.0080662	63.4044	0.00226352	0.0294387	0.928601
13.4	0.0181973	0.0254713	0.00803779	63.6053	0.00227395	0.0295287	0.928498
13.5	0.0180977	0.0253821	0.00800964	63.8046	0.00228433	0.0296179	0.928396
13.6	0.017999	0.0252936	0.00798174	64.002	0.00229466	0.0297064	0.928294
13.7	0.0179011	0.025206	0.00795408	64.1978	0.00230492	0.029794	0.928193
13.8	0.017804	0.0251191	0.00792667	64.392	0.00231514	0.0298809	0.928092
13.9	0.0177078	0.0250331	0.00789951	64.5845	0.00232529	0.0299669	0.927992
14	0.0176123	0.0249477	0.00787258	64.7753	0.00233539	0.0300523	0.927893
14.1	0.0175177	0.0248632	0.00784589	64.9646	0.00234544	0.0301368	0.927793
14.2	0.0174239	0.0247793	0.00781943	65.1522	0.00235543	0.0302207	0.927695
14.3	0.0173308	0.0246962	0.00779321	65.3383	0.00236537	0.0303038	0.927596
14.4	0.0172386	0.0246138	0.00776721	65.5229	0.00237525	0.0303862	0.927498
14.5	0.017147	0.0245321	0.00774143	65.7059	0.00238509	0.0304679	0.927401
14.6	0.0170563	0.0244512	0.00771588	65.8874	0.00239487	0.0305488	0.927304
14.7	0.0169663	0.0243709	0.00769055	66.0674	0.0024046	0.0306291	0.927208
14.8	0.016877	0.0242913	0.00766543	66.246	0.00241427	0.0307087	0.927112
14.9	0.0167885	0.0242124	0.00764053	66.4231	0.0024239	0.0307876	0.927016
15	0.0167007	0.0241341	0.00761584	66.5987	0.00243348	0.0308659	0.926921
15.1	0.0166135	0.0240565	0.00759136	66.7729	0.002443	0.0309435	0.926826
15.2	0.0165271	0.0239796	0.00756708	66.9457	0.00245248	0.0310204	0.926732
15.3	0.0164414	0.0239033	0.007543	67.1172	0.00246191	0.0310967	0.926639
15.4	0.0163564	0.0238277	0.00751913	67.2872	0.00247129	0.0311723	0.926545
15.5	0.016272	0.0237527	0.00749546	67.4559	0.00248062	0.0312473	0.926452
15.6	0.0161884	0.0236783	0.00747198	67.6233	0.0024899	0.0313217	0.92636
15.7	0.0161053	0.0236045	0.0074487	67.7893	0.00249913	0.0313955	0.926268
15.8	0.016023	0.0235313	0.0074256	67.9541	0.00250832	0.0314687	0.926176
15.9	0.0159413	0.0234587	0.0074027	68.1175	0.00251746	0.0315413	0.926085
16	0.0158602	0.0233867	0.00737999	68.2796	0.00252655	0.0316133	0.925994
16.1	0.0157797	0.0233153	0.00735745	68.4405	0.0025356	0.0316847	0.925904
16.2	0.0156999	0.0232445	0.00733511	68.6002	0.0025446	0.0317555	0.925814
16.3	0.0156207	0.0231743	0.00731294	68.7586	0.00255355	0.0318257	0.925724
16.4	0.0155421	0.0231046	0.00729095	68.9158	0.00256246	0.0318954	0.925635
16.5	0.0154641	0.0230355	0.00726914	69.0718	0.00257133	0.0319645	0.925546
16.6	0.0153867	0.0229669	0.0072475	69.2265	0.00258015	0.0320331	0.925458
16.7	0.0153099	0.0228989	0.00722603	69.3801	0.00258893	0.0321011	0.92537
16.8	0.0152337	0.0228314	0.00720474	69.5326	0.00259766	0.0321686	0.925282
16.9	0.0151581	0.0227644	0.00718361	69.6839	0.00260635	0.0322356	0.925195
17	0.015083	0.022698	0.00716265	69.834	0.002615	0.032302	0.925108
17.1	0.0150085	0.0226321	0.00714185	69.983	0.0026236	0.0323679	0.925022
17.2	0.0149346	0.0225667	0.00712122	70.1309	0.00263216	0.0324333	0.924936
17.3	0.0148612	0.0225018	0.00710075	70.2777	0.00264068	0.0324982	0.92485
17.4	0.0147883	0.0224375	0.00708044	70.4234	0.00264916	0.0325625	0.924765
17.5	0.014716	0.0223736	0.00706028	70.568	0.00265759	0.0326264	0.92468
17.6	0.0146442	0.0223102	0.00704028	70.7115	0.00266599	0.0326898	0.924595
17.7	0.014573	0.0222473	0.00702043	70.854	0.00267434	0.0327527	0.924511
17.8	0.0145023	0.0221849	0.00700074	70.9955	0.00268265	0.0328151	0.924428
17.9	0.0144321	0.022123	0.0069812	71.1359	0.00269092	0.032877	0.924344
18	0.0143624	0.0220615	0.0069618	71.2753	0.00269916	0.0329385	0.924261
18.1	0.0142932	0.0220005	0.00694256	71.4136	0.00270735	0.0329995	0.924178
18.2	0.0142245	0.02194	0.00692345	71.551	0.0027155	0.03306	0.924096
18.3	0.0141563	0.0218799	0.0069045	71.6874	0.00272362	0.0331201	0.924014
18.4	0.0140886	0.0218203	0.00688568	71.8228	0.00273169	0.0331797	0.923932
18.5	0.0140214	0.0217611	0.00686701	71.9572	0.00273973	0.0332389	0.923851
18.6	0.0139547	0.0217024	0.00684847	72.0907	0.00274772	0.0332976	0.92377
18.7	0.0138884	0.0216441	0.00683008	72.2232	0.00275568	0.0333559	0.92369
18.8	0.0138226	0.0215862	0.00681182	72.3547	0.00276361	0.0334138	0.92361
18.9	0.0137573	0.0215288	0.00679369	72.4854	0.00277149	0.0334712	0.92353
19	0.0136925	0.0214718	0.0067757	72.6151	0.00277934	0.0335282	0.92345
19.1	0.013628	0.0214152	0.00675784	72.7439	0.00278715	0.0335848	0.923371
19.2	0.0135641	0.021359	0.00674012	72.8718	0.00279492	0.033641	0.923292
19.3	0.0135006	0.0213032	0.00672252	72.9988	0.00280266	0.0336968	0.923214
19.4	0.0134375	0.0212479	0.00670505	73.1249	0.00281036	0.0337521	0.923135
19.5	0.0133749	0.0211929	0.0066877	73.2502	0.00281802	0.0338071	0.923058
19.6	0.0133127	0.0211384	0.00667049	73.3746	0.00282565	0.0338616	0.92298
19.7	0.0132509	0.0210842	0.00665339	73.4981	0.00283325	0.0339158	0.922903
19.8	0.0131896	0.0210304	0.00663642	73.6208	0.00284081	0.0339696	0.922826
19.9	0.0131287	0.020977	0.00661957	73.7426	0.00284833	0.034023	0.922749
20	0.0130682	0.020924	0.00660284	73.8636	0.00285582	0.034076	0.922673
20.1	0.0130081	0.0208714	0.00658623	73.9838	0.00286327	0.0341286	0.922597
20.2	0.0129484	0.0208191	0.00656974	74.1032	0.00287069	0.0341809	0.922522
20.3	0.0128891	0.0207672	0.00655337	74.2217	0.00287808	0.0342328	0.922446
20.4	0.0128303	0.0207157	0.00653711	74.3395	0.00288543	0.0342843	0.922372
20.5	0.0127718	0.0206645	0.00652096	74.4564	0.00289275	0.0343355	0.922297
20.6	0.0127137	0.0206137	0.00650493	74.5726	0.00290003	0.0343863	0.922223
20.7	0.012656	0.0205633	0.00648901	74.688	0.00290729	0.0344367	0.922149
20.8	0.0125987	0.0205132	0.0064732	74.8026	0.00291451	0.0344868	0.922075
20.9	0.0125417	0.0204634	0.0064575	74.9165	0.00292169	0.0345366	0.922001
21	0.0124852	0.020414	0.00644191	75.0296	0.00292885	0.034586	0.921928
21.1	0.012429	0.020365	0.00642643	75.142	0.00293597	0.034635	0.921855
21.2	0.0123732	0.0203162	0.00641106	75.2536	0.00294306	0.0346838	0.921783
21.3	0.0123177	0.0202679	0.00639579	75.3645	0.00295011	0.0347321	0.921711
21.4	0.0122627	0.0202198	0.00638062	75.4747	0.00295714	0.0347802	0.921639
21.5	0.0122079	0.0201721	0.00636556	75.5841	0.00296414	0.0348279	0.921567
21.6	0.0121536	0.0201247	0.0063506	75.6929	0.0029711	0.0348753	0.921496
21.7	0.0120996	0.0200776	0.00633574	75.8009	0.00297803	0.0349224	0.921425
21.8	0.0120459	0.0200308	0.00632099	75.9082	0.00298493	0.0349692	0.921354
21.9	0.0119926	0.0199844	0.00630633	76.0148	0.0029918	0.0350156	0.921284
22	0.0119396	0.0199382	0.00629177	76.1208	0.00299864	0.0350618	0.921214
22.1	0.011887	0.0198924	0.00627731	76.2261	0.00300546	0.0351076	0.921144
22.2	0.0118347	0.0198469	0.00626295	76.3307	0.00301224	0.0351531	0.921074
22.3	0.0117827	0.0198017	0.00624868	76.4346	0.00301899	0.0351983	0.921005
22.4	0.0117311	0.0197568	0.00623451	76.5379	0.00302571	0.0352432	0.920936
22.5	0.0116798	0.0197122	0.00622043	76.6405	0.0030324	0.0352878	0.920867
22.6	0.0116288	0.0196678	0.00620645	76.7424	0.00303906	0.0353322	0.920798
22.7	0.0115781	0.0196238	0.00619255	76.8437	0.00304569	0.0353762	0.92073
22.8	0.0115278	0.0195801	0.00617875	76.9444	0.0030523	0.0354199	0.920662
22.9	0.0114778	0.0195366	0.00616504	77.0445	0.00305887	0.0354634	0.920595
23	0.0114281	0.0194935	0.00615142	77.1439	0.00306542	0.0355065	0.920527
23.1	0.0113787	0.0194506	0.00613789	77.2427	0.00307194	0.0355494	0.92046
23.2	0.0113296	0.019408	0.00612444	77.3409	0.00307843	0.035592	0.920393
23.3	0.0112808	0.0193657	0.00611109	77.4385	0.00308489	0.0356343	0.920327
23.4	0.0112323	0.0193236	0.00609782	77.5354	0.00309133	0.0356764	0.92026
23.5	0.0111841	0.0192818	0.00608463	77.6318	0.00309773	0.0357182	0.920194
23.6	0.0111362	0.0192403	0.00607153	77.7276	0.00310411	0.0357597	0.920128
23.7	0.0110886	0.0191991	0.00605852	77.8228	0.00311047	0.0358009	0.920063
23.8	0.0110413	0.0191581	0.00604559	77.9174	0.00311679	0.0358419	0.919998
23.9	0.0109943	0.0191174	0.00603274	78.0114	0.00312309	0.0358826	0.919933
24	0.0109476	0.0190769	0.00601997	78.1049	0.00312936	0.0359231	0.919868
24.1	0.0109011	0.0190367	0.00600728	78.1978	0.00313561	0.0359633	0.919803
24.2	0.0108549	0.0189968	0.00599468	78.2901	0.00314182	0.0360032	0.919739
24.3	0.0108091	0.0189571	0.00598215	78.3819	0.00314801	0.0360429	0.919675
24.4	0.0107635	0.0189176	0.00596971	78.4731	0.00315418	0.0360824	0.919611
24.5	0.0107181	0.0188784	0.00595734	78.5638	0.00316032	0.0361216	0.919548
24.6	0.0106731	0.0188395	0.00594505	78.6539	0.00316643	0.0361605	0.919484
24.7	0.0106283	0.0188008	0.00593283	78.7435	0.00317252	0.0361992	0.919421
24.8	0.0105837	0.0187623	0.00592069	78.8325	0.00317858	0.0362377	0.919359
24.9	0.0105395	0.0187241	0.00590863	78.9211	0.00318462	0.0362759	0.919296
25	0.0104955	0.0186861	0.00589664	79.0091	0.00319063	0.0363139	0.919234
25.1	0.0104517	0.0186484	0.00588473	79.0965	0.00319662	0.0363516	0.919172
25.2	0.0104083	0.0186108	0.00587289	79.1835	0.00320258	0.0363892	0.91911
25.3	0.010365	0.0185735	0.00586113	79.2699	0.00320852	0.0364265	0.919048
25.4	0.0103221	0.0185365	0.00584943	79.3559	0.00321443	0.0364635	0.918987
25.5	0.0102793	0.0184997	0.00583781	79.4413	0.00322032	0.0365003	0.918926
25.6	0.0102369	0.0184631	0.00582626	79.5263	0.00322618	0.0365369	0.918865
25.7	0.0101947	0.0184267	0.00581478	79.6107	0.00323202	0.0365733	0.918804
25.8	0.0101527	0.0183905	0.00580337	79.6946	0.00323784	0.0366095	0.918744
25.9	0.0101109	0.0183546	0.00579202	79.7781	0.00324363	0.0366454	0.918684
26	0.0100695	0.0183188	0.00578075	79.8611	0.00324939	0.0366812	0.918624
26.1	0.0100282	0.0182833	0.00576955	79.9436	0.00325514	0.0367167	0.918564
26.2	0.00998719	0.018248	0.00575841	80.0256	0.00326086	0.036752	0.918505
26.3	0.00994641	0.018213	0.00574734	80.1072	0.00326656	0.036787	0.918445
26.4	0.00990587	0.0181781	0.00573633	80.1883	0.00327223	0.0368219	0.918386
26.5	0.00986555	0.0181434	0.0057254	80.2689	0.00327788	0.0368566	0.918328
26.6	0.00982547	0.018109	0.00571452	80.3491	0.00328351	0.036891	0.918269
26.7	0.00978562	0.0180747	0.00570372	80.4288	0.00328911	0.0369253	0.918211
26.8	0.00974599	0.0180407	0.00569297	80.508	0.00329469	0.0369593	0.918152
26.9	0.00970658	0.0180068	0.00568229	80.5868	0.00330025	0.0369932	0.918094
27	0.0096674	0.0179732	0.00567167	80.6652	0.00330579	0.0370268	0.918037
27.1	0.00962844	0.0179397	0.00566112	80.7431	0.0033113	0.0370603	0.917979
27.2	0.0095897	0.0179065	0.00565063	80.8206	0.0033168	0.0370935	0.917922
27.3	0.00955117	0.0178734	0.0056402	80.8977	0.00332227	0.0371266	0.917865
27.4	0.00951287	0.0178406	0.00562983	80.9743	0.00332771	0.0371594	0.917808
27.5	0.00947477	0.0178079	0.00561952	81.0505	0.00333314	0.0371921	0.917751
27.6	0.00943689	0.0177754	0.00560927	81.1262	0.00333854	0.0372246	0.917695
27.7	0.00939921	0.0177431	0.00559908	81.2016	0.00334393	0.0372569	0.917639
27.8	0.00936175	0.017711	0.00558895	81.2765	0.00334929	0.037289	0.917583
27.9	0.00932449	0.0176791	0.00557888	81.351	0.00335463	0.0373209	0.917527
28	0.00928744	0.0176474	0.00556886	81.4251	0.00335995	0.0373526	0.917471
28.1	0.0092506	0.0176158	0.00555891	81.4988	0.00336525	0.0373842	0.917416
28.2	0.00921395	0.0175845	0.00554901	81.5721	0.00337052	0.0374155	0.917361
28.3	0.00917751	0.0175533	0.00553917	81.645	0.00337578	0.0374467	0.917306
28.4	0.00914126	0.0175223	0.00552938	81.7175	0.00338101	0.0374777	0.917251
28.5	0.00910522	0.0174914	0.00551965	81.7896	0.00338623	0.0375086	0.917197
28.6	0.00906936	0.0174608	0.00550998	81.8613	0.00339142	0.0375392	0.917142
28.7	0.00903371	0.0174303	0.00550036	81.9326	0.00339659	0.0375697	0.917088
28.8	0.00899825	0.0174	0.00549079	82.0035	0.00340175	0.0376	0.917034
28.9	0.00896297	0.0173699	0.00548128	82.0741	0.00340688	0.0376301	0.91698
29	0.00892789	0.0173399	0.00547183	82.1442	0.00341199	0.0376601	0.916927
29.1	0.008893	0.0173101	0.00546242	82.214	0.00341708	0.0376899	0.916873
29.2	0.0088583	0.0172805	0.00545307	82.2834	0.00342216	0.0377195	0.91682
29.3	0.00882378	0.017251	0.00544377	82.3524	0.00342721	0.037749	0.916767
29.4	0.00878944	0.0172217	0.00543453	82.4211	0.00343224	0.0377783	0.916714
29.5	0.00875529	0.0171925	0.00542533	82.4894	0.00343726	0.0378075	0.916662
29.6	0.00872132	0.0171636	0.00541619	82.5574	0.00344225	0.0378364	0.916609
29.7	0.00868753	0.0171348	0.0054071	82.6249	0.00344723	0.0378652	0.916557
29.8	0.00865392	0.0171061	0.00539805	82.6922	0.00345218	0.0378939	0.916505
29.9	0.00862049	0.0170776	0.00538906	82.759	0.00345712	0.0379224	0.916453
30	0.00858724	0.0170493	0.00538012	82.8255	0.00346203	0.0379507	0.916402
30.1	0.00855416	0.0170211	0.00537123	82.8917	0.00346693	0.0379789	0.91635
30.2	0.00852125	0.0169931	0.00536238	82.9575	0.00347181	0.0380069	0.916299
30.3	0.00848851	0.0169652	0.00535359	83.023	0.00347667	0.0380348	0.916248
30.4	0.00845595	0.0169375	0.00534484	83.0881	0.00348151	0.0380625	0.916197
30.5	0.00842356	0.0169099	0.00533614	83.1529	0.00348634	0.0380901	0.916146
30.6	0.00839134	0.0168825	0.00532749	83.2173	0.00349114	0.0381175	0.916096
30.7	0.00835928	0.0168552	0.00531888	83.2814	0.00349593	0.0381448	0.916045
30.8	0.00832739	0.0168281	0.00531032	83.3452	0.0035007	0.0381719	0.915995
30.9	0.00829566	0.0168011	0.00530181	83.4087	0.00350545	0.0381989	0.915945
31	0.0082641	0.0167743	0.00529334	83.4718	0.00351018	0.0382257	0.915895
31.1	0.00823271	0.0167476	0.00528492	83.5346	0.00351489	0.0382524	0.915846
31.2	0.00820147	0.0167211	0.00527655	83.5971	0.00351959	0.0382789	0.915796
31.3	0.00817039	0.0166947	0.00526822	83.6592	0.00352427	0.0383053	0.915747
31.4	0.00813948	0.0166684	0.00525993	83.721	0.00352893	0.0383316	0.915698
31.5	0.00810872	0.0166423	0.00525169	83.7826	0.00353357	0.0383577	0.915649
31.6	0.00807811	0.0166163	0.00524349	83.8438	0.0035382	0.0383837	0.9156
31.7	0.00804767	0.0165905	0.00523534	83.9047	0.0035428	0.0384095	0.915552
31.8	0.00801738	0.0165648	0.00522723	83.9652	0.00354739	0.0384352	0.915503
31.9	0.00798724	0.0165392	0.00521916	84.0255	0.00355197	0.0384608	0.915455
32	0.00795726	0.0165138	0.00521114	84.0855	0.00355652	0.0384862	0.915407
32.1	0.00792742	0.0164885	0.00520316	84.1452	0.00356106	0.0385115	0.915359
32.2	0.00789774	0.0164633	0.00519522	84.2045	0.00356558	0.0385367	0.915311
32.3	0.00786821	0.0164383	0.00518732	84.2636	0.00357009	0.0385617	0.915264
32.4	0.00783882	0.0164134	0.00517946	84.3224	0.00357458	0.0385866	0.915216
32.5	0.00780958	0.0163886	0.00517165	84.3808	0.00357905	0.0386114	0.915169
32.6	0.00778049	0.016364	0.00516387	84.439	0.0035835	0.038636	0.915122
32.7	0.00775154	0.0163395	0.00515614	84.4969	0.00358794	0.0386605	0.915075
32.8	0.00772274	0.0163151	0.00514844	84.5545	0.00359236	0.0386849	0.915028
32.9	0.00769408	0.0162909	0.00514079	84.6118	0.00359677	0.0387091	0.914982
33	0.00766557	0.0162667	0.00513318	84.6689	0.00360116	0.0387333	0.914936
33.1	0.00763719	0.0162427	0.0051256	84.7256	0.00360553	0.0387573	0.914889
33.2	0.00760896	0.0162188	0.00511807	84.7821	0.00360989	0.0387812	0.914843
33.3	0.00758086	0.0161951	0.00511057	84.8383	0.00361423	0.0388049	0.914797
33.4	0.0075529	0.0161715	0.00510311	84.8942	0.00361855	0.0388285	0.914752
33.5	0.00752508	0.0161479	0.00509569	84.9498	0.00362286	0.0388521	0.914706
33.6	0.0074974	0.0161246	0.00508831	85.0052	0.00362715	0.0388754	0.91466
33.7	0.00746985	0.0161013	0.00508097	85.0603	0.00363143	0.0388987	0.914615
33.8	0.00744244	0.0160781	0.00507366	85.1151	0.00363569	0.0389219	0.91457
33.9	0.00741516	0.0160551	0.00506639	85.1697	0.00363993	0.0389449	0.914525
34	0.00738802	0.0160322	0.00505916	85.224	0.00364416	0.0389678	0.91448
34.1	0.007361	0.0160094	0.00505197	85.278	0.00364838	0.0389906	0.914436
34.2	0.00733412	0.0159867	0.00504481	85.3318	0.00365258	0.0390133	0.914391
34.3	0.00730737	0.0159641	0.00503769	85.3853	0.00365676	0.0390359	0.914347
34.4	0.00728074	0.0159417	0.0050306	85.4385	0.00366093	0.0390583	0.914303
34.5	0.00725425	0.0159193	0.00502355	85.4915	0.00366508	0.0390807	0.914259
34.6	0.00722788	0.0158971	0.00501654	85.5442	0.00366922	0.0391029	0.914215
34.7	0.00720164	0.015875	0.00500956	85.5967	0.00367334	0.039125	0.914171
34.8	0.00717552	0.015853	0.00500261	85.649	0.00367745	0.039147	0.914127
34.9	0.00714953	0.0158311	0.0049957	85.7009	0.00368154	0.0391689	0.914084
35	0.00712367	0.0158093	0.00498883	85.7527	0.00368562	0.0391907	0.914041
35.1	0.00709793	0.0157876	0.00498199	85.8041	0.00368968	0.0392124	0.913998
35.2	0.00707231	0.015766	0.00497518	85.8554	0.00369373	0.039234	0.913955
35.3	0.00704681	0.0157446	0.00496841	85.9064	0.00369777	0.0392554	0.913912
35.4	0.00702143	0.0157232	0.00496167	85.9571	0.00370179	0.0392768	0.913869
35.5	0.00699618	0.015702	0.00495496	86.0076	0.00370579	0.039298	0.913826
35.6	0.00697104	0.0156808	0.00494829	86.0579	0.00370978	0.0393192	0.913784
35.7	0.00694602	0.0156598	0.00494165	86.108	0.00371376	0.0393402	0.913742
35.8	0.00692112	0.0156388	0.00493504	86.1578	0.00371772	0.0393612	0.9137
35.9	0.00689634	0.015618	0.00492847	86.2073	0.00372167	0.039382	0.913658
36	0.00687167	0.0155973	0.00492192	86.2567	0.0037256	0.0394027	0.913616
36.1	0.00684712	0.0155766	0.00491541	86.3058	0.00372952	0.0394234	0.913574
36.2	0.00682268	0.0155561	0.00490893	86.3546	0.00373343	0.0394439	0.913533
36.3	0.00679836	0.0155357	0.00490249	86.4033	0.00373732	0.0394643	0.913491
36.4	0.00677415	0.0155154	0.00489607	86.4517	0.0037412	0.0394846	0.91345
36.5	0.00675006	0.0154951	0.00488969	86.4999	0.00374506	0.0395049	0.913409
36.6	0.00672607	0.015475	0.00488333	86.5479	0.00374891	0.039525	0.913368
36.7	0.0067022	0.015455	0.00487701	86.5956	0.00375275	0.039545	0.913327
36.8	0.00667844	0.015435	0.00487072	86.6431	0.00375657	0.039565	0.913286
36.9	0.00665479	0.0154152	0.00486446	86.6904	0.00376038	0.0395848	0.913246
37	0.00663125	0.0153954	0.00485823	86.7375	0.00376418	0.0396046	0.913205
37.1	0.00660781	0.0153758	0.00485202	86.7844	0.00376796	0.0396242	0.913165
37.2	0.00658448	0.0153562	0.00484585	86.831	0.00377173	0.0396438	0.913125
37.3	0.00656127	0.0153367	0.00483971	86.8775	0.00377548	0.0396633	0.913085
37.4	0.00653815	0.0153174	0.0048336	86.9237	0.00377923	0.0396826	0.913045
37.5	0.00651515	0.0152981	0.00482751	86.9697	0.00378296	0.0397019	0.913005
37.6	0.00649224	0.0152789	0.00482146	87.0155	0.00378667	0.0397211	0.912966
37.7	0.00646945	0.0152598	0.00481543	87.0611	0.00379038	0.0397402	0.912926
37.8	0.00644675	0.0152408	0.00480944	87.1065	0.00379407	0.0397592	0.912887
37.9	0.00642416	0.0152219	0.00480347	87.1517	0.00379774	0.0397781	0.912848
38	0.00640167	0.0152031	0.00479753	87.1967	0.00380141	0.0397969	0.912808
38.1	0.00637929	0.0151843	0.00479162	87.2414	0.00380506	0.0398157	0.912769
38.2	0.006357	0.0151657	0.00478573	87.286	0.0038087	0.0398343	0.912731
38.3	0.00633482	0.0151471	0.00477988	87.3304	0.00381232	0.0398529	0.912692
38.4	0.00631273	0.0151287	0.00477405	87.3745	0.00381594	0.0398713	0.912653
38.5	0.00629075	0.0151103	0.00476825	87.4185	0.00381954	0.0398897	0.912615
38.6	0.00626886	0.015092	0.00476247	87.4623	0.00382313	0.039908	0.912577
38.7	0.00624708	0.0150738	0.00475673	87.5058	0.0038267	0.0399262	0.912538
38.8	0.00622539	0.0150557	0.00475101	87.5492	0.00383027	0.0399443	0.9125
38.9	0.00620379	0.0150376	0.00474531	87.5924	0.00383382	0.0399624	0.912462
39	0.0061823	0.0150197	0.00473965	87.6354	0.00383736	0.0399803	0.912425
39.1	0.0061609	0.0150018	0.00473401	87.6782	0.00384088	0.0399982	0.912387
39.2	0.00613959	0.014984	0.00472839	87.7208	0.0038444	0.040016	0.912349
39.3	0.00611838	0.0149663	0.0047228	87.7632	0.0038479	0.0400337	0.912312
39.4	0.00609726	0.0149487	0.00471724	87.8055	0.00385139	0.0400513	0.912275
39.5	0.00607624	0.0149311	0.00471171	87.8475	0.00385487	0.0400689	0.912237
39.6	0.00605531	0.0149136	0.00470619	87.8894	0.00385833	0.0400864	0.9122
39.7	0.00603447	0.0148963	0.00470071	87.9311	0.00386179	0.0401037	0.912163
39.8	0.00601373	0.014879	0.00469525	87.9725	0.00386523	0.040121	0.912126
39.9	0.00599307	0.0148617	0.00468981	88.0139	0.00386866	0.0401383	0.91209
40	0.00597251	0.0148446	0.0046844	88.055	0.00387208	0.0401554	0.912053
40.1	0.00595204	0.0148275	0.00467902	88.0959	0.00387548	0.0401725	0.912017
40.2	0.00593165	0.0148105	0.00467366	88.1367	0.00387888	0.0401895	0.91198
40.3	0.00591136	0.0147936	0.00466832	88.1773	0.00388226	0.0402064	0.911944
40.4	0.00589115	0.0147768	0.00466301	88.2177	0.00388563	0.0402232	0.911908
40.5	0.00587104	0.01476	0.00465772	88.2579	0.00388899	0.04024	0.911872
40.6	0.00585101	0.0147434	0.00465246	88.298	0.00389234	0.0402566	0.911836
40.7	0.00583106	0.0147267	0.00464722	88.3379	0.00389568	0.0402733	0.9118
40.8	0.00581121	0.0147102	0.004642	88.3776	0.00389901	0.0402898	0.911765
40.9	0.00579144	0.0146938	0.00463681	88.4171	0.00390232	0.0403062	0.911729
41	0.00577175	0.0146774	0.00463164	88.4565	0.00390563	0.0403226	0.911694
41.1	0.00575216	0.0146611	0.00462649	88.4957	0.00390892	0.0403389	0.911659
41.2	0.00573264	0.0146448	0.00462137	88.5347	0.0039122	0.0403552	0.911623
41.3	0.00571321	0.0146287	0.00461627	88.5736	0.00391547	0.0403713	0.911588
41.4	0.00569386	0.0146126	0.00461119	88.6123	0.00391873	0.0403874	0.911553
41.5	0.0056746	0.0145966	0.00460614	88.6508	0.00392198	0.0404034	0.911519
41.6	0.00565542	0.0145806	0.00460111	88.6892	0.00392521	0.0404194	0.911484
41.7	0.00563632	0.0145648	0.0045961	88.7274	0.00392844	0.0404352	0.911449
41.8	0.0056173	0.014549	0.00459111	88.7654	0.00393165	0.040451	0.911415
41.9	0.00559837	0.0145332	0.00458615	88.8033	0.00393486	0.0404668	0.91138
42	0.00557951	0.0145176	0.00458121	88.841	0.00393805	0.0404824	0.911346
42.1	0.00556074	0.014502	0.00457629	88.8785	0.00394123	0.040498	0.911312
42.2	0.00554204	0.0144864	0.00457139	88.9159	0.0039444	0.0405136	0.911278
42.3	0.00552343	0.014471	0.00456651	88.9531	0.00394757	0.040529	0.911244
42.4	0.00550489	0.0144556	0.00456165	88.9902	0.00395072	0.0405444	0.91121
42.5	0.00548643	0.0144403	0.00455682	89.0271	0.00395386	0.0405597	0.911176
42.6	0.00546805	0.014425	0.00455201	89.0639	0.00395699	0.040575	0.911143
42.7	0.00544975	0.0144099	0.00454722	89.1005	0.00396011	0.0405901	0.911109
42.8	0.00543153	0.0143947	0.00454245	89.1369	0.00396321	0.0406053	0.911076
42.9	0.00541338	0.0143797	0.0045377	89.1732	0.00396631	0.0406203	0.911043
43	0.0053953	0.0143647	0.00453297	89.2094	0.0039694	0.0406353	0.911009
43.1	0.00537731	0.0143498	0.00452826	89.2454	0.00397248	0.0406502	0.910976
43.2	0.00535939	0.0143349	0.00452357	89.2812	0.00397554	0.0406651	0.910943
43.3	0.00534154	0.0143201	0.00451891	89.3169	0.0039786	0.0406799	0.91091
43.4	0.00532377	0.0143054	0.00451426	89.3525	0.00398165	0.0406946	0.910878
43.5	0.00530607	0.0142908	0.00450964	89.3879	0.00398469	0.0407092	0.910845
43.6	0.00528845	0.0142762	0.00450503	89.4231	0.00398771	0.0407238	0.910812
43.7	0.0052709	0.0142616	0.00450044	89.4582	0.00399073	0.0407384	0.91078
43.8	0.00525343	0.0142472	0.00449588	89.4931	0.00399374	0.0407528	0.910748
43.9	0.00523602	0.0142328	0.00449133	89.528	0.00399673	0.0407672	0.910715
44	0.00521869	0.0142184	0.0044868	89.5626	0.00399972	0.0407816	0.910683
44.1	0.00520143	0.0142041	0.0044823	89.5971	0.0040027	0.0407959	0.910651
44.2	0.00518424	0.0141899	0.00447781	89.6315	0.00400566	0.0408101	0.910619
44.3	0.00516712	0.0141757	0.00447334	89.6658	0.00400862	0.0408243	0.910588
44.4	0.00515008	0.0141616	0.00446889	89.6998	0.00401157	0.0408384	0.910556
44.5	0.0051331	0.0141476	0.00446446	89.7338	0.0040145	0.0408524	0.910524
44.6	0.00511619	0.0141336	0.00446005	89.7676	0.00401743	0.0408664	0.910493
44.7	0.00509935	0.0141197	0.00445566	89.8013	0.00402035	0.0408803	0.910461
44.8	0.00508259	0.0141058	0.00445128	89.8348	0.00402326	0.0408942	0.91043
44.9	0.00506589	0.014092	0.00444693	89.8682	0.00402616	0.040908	0.910399
45	0.00504925	0.0140783	0.00444259	89.9015	0.00402905	0.0409217	0.910367
45.1	0.00503269	0.0140646	0.00443827	89.9346	0.00403193	0.0409354	0.910336
45.2	0.00501619	0.014051	0.00443397	89.9676	0.0040348	0.040949	0.910306
45.3	0.00499977	0.0140374	0.00442969	90.0005	0.00403766	0.0409626	0.910275
45.4	0.0049834	0.0140239	0.00442543	90.0332	0.00404051	0.0409761	0.910244
45.5	0.00496711	0.0140105	0.00442118	90.0658	0.00404335	0.0409895	0.910213
45.6	0.00495088	0.0139971	0.00441696	90.0982	0.00404619	0.0410029	0.910183
45.7	0.00493472	0.0139837	0.00441275	90.1306	0.00404901	0.0410163	0.910152
45.8	0.00491862	0.0139704	0.00440856	90.1628	0.00405183	0.0410296	0.910122
45.9	0.00490259	0.0139572	0.00440438	90.1948	0.00405463	0.0410428	0.910092
46	0.00488662	0.013944	0.00440023	90.2268	0.00405743	0.041056	0.910062
46.1	0.00487071	0.0139309	0.00439609	90.2586	0.00406022	0.0410691	0.910031
46.2	0.00485487	0.0139179	0.00439196	90.2903	0.00406299	0.0410821	0.910001
46.3	0.0048391	0.0139049	0.00438786	90.3218	0.00406576	0.0410951	0.909972
46.4	0.00482339	0.0138919	0.00438377	90.3532	0.00406852	0.0411081	0.909942
46.5	0.00480774	0.013879	0.0043797	90.3845	0.00407128	0.041121	0.909912
46.6	0.00479215	0.0138662	0.00437565	90.4157	0.00407402	0.0411338	0.909883
46.7	0.00477662	0.0138534	0.00437161	90.4468	0.00407675	0.0411466	0.909853
46.8	0.00476116	0.0138406	0.00436759	90.4777	0.00407948	0.0411594	0.909824
46.9	0.00474576	0.013828	0.00436359	90.5085	0.00408219	0.041172	0.909794
47	0.00473042	0.0138153	0.0043596	90.5392	0.0040849	0.0411847	0.909765
47.1	0.00471514	0.0138027	0.00435563	90.5697	0.0040876	0.0411973	0.909736
47.2	0.00469993	0.0137902	0.00435168	90.6001	0.00409029	0.0412098	0.909707
47.3	0.00468477	0.0137777	0.00434774	90.6305	0.00409297	0.0412223	0.909678
47.4	0.00466967	0.0137653	0.00434382	90.6607	0.00409564	0.0412347	0.909649
47.5	0.00465464	0.0137529	0.00433992	90.6907	0.0040983	0.0412471	0.90962
47.6	0.00463966	0.0137406	0.00433603	90.7207	0.00410096	0.0412594	0.909592
47.7	0.00462474	0.0137283	0.00433216	90.7505	0.0041036	0.0412717	0.909563
47.8	0.00460988	0.0137161	0.0043283	90.7802	0.00410624	0.0412839	0.909534
47.9	0.00459508	0.013704	0.00432446	90.8098	0.00410887	0.041296	0.909506
48	0.00458034	0.0136918	0.00432064	90.8393	0.00411149	0.0413082	0.909478
48.1	0.00456565	0.0136798	0.00431683	90.8687	0.00411411	0.0413202	0.909449
48.2	0.00455103	0.0136677	0.00431303	90.8979	0.00411671	0.0413323	0.909421
48.3	0.00453646	0.0136558	0.00430925	90.9271	0.00411931	0.0413442	0.909393
48.4	0.00452194	0.0136438	0.00430549	90.9561	0.00412189	0.0413562	0.909365
48.5	0.00450749	0.013632	0.00430174	90.985	0.00412447	0.041368	0.909337
48.6	0.00449309	0.0136201	0.00429801	91.0138	0.00412704	0.0413799	0.909309
48.7	0.00447875	0.0136084	0.00429429	91.0425	0.00412961	0.0413916	0.909282
48.8	0.00446446	0.0135966	0.00429059	91.0711	0.00413216	0.0414034	0.909254
48.9	0.00445023	0.0135849	0.0042869	91.0995	0.00413471	0.0414151	0.909227
49	0.00443605	0.0135733	0.00428323	91.1279	0.00413725	0.0414267	0.909199
49.1	0.00442193	0.0135617	0.00427957	91.1561	0.00413978	0.0414383	0.909172
49.2	0.00440787	0.0135502	0.00427593	91.1843	0.0041423	0.0414498	0.909144
49.3	0.00439385	0.0135387	0.0042723	91.2123	0.00414481	0.0414613	0.909117
49.4	0.0043799	0.0135272	0.00426869	91.2402	0.00414732	0.0414728	0.90909
49.5	0.00436599	0.0135158	0.00426509	91.268	0.00414982	0.0414842	0.909063
49.6	0.00435215	0.0135045	0.00426151	91.2957	0.00415231	0.0414955	0.909036
49.7	0.00433835	0.0134931	0.00425794	91.3233	0.00415479	0.0415069	0.909009
49.8	0.00432461	0.0134819	0.00425438	91.3508	0.00415727	0.0415181	0.908982
49.9	0.00431092	0.0134706	0.00425084	91.3782	0.00415973	0.0415294	0.908956
50	0.00429728	0.0134595	0.00424731	91.4054	0.00416219	0.0415405	0.908929
50.1	0.00428369	0.0134483	0.0042438	91.4326	0.00416464	0.0415517	0.908902
50.2	0.00427016	0.0134372	0.0042403	91.4597	0.00416709	0.0415628	0.908876
50.3	0.00425668	0.0134262	0.00423681	91.4866	0.00416952	0.0415738	0.90885
50.4	0.00424325	0.0134152	0.00423334	91.5135	0.00417195	0.0415848	0.908823
50.5	0.00422987	0.0134042	0.00422988	91.5403	0.00417437	0.0415958	0.908797
50.6	0.00421655	0.0133933	0.00422644	91.5669	0.00417678	0.0416067	0.908771
50.7	0.00420327	0.0133825	0.00422301	91.5935	0.00417919	0.0416175	0.908745
50.8	0.00419005	0.0133716	0.00421959	91.6199	0.00418159	0.0416284	0.908719
50.9	0.00417687	0.0133608	0.00421619	91.6463	0.00418398	0.0416392	0.908693
51	0.00416375	0.0133501	0.0042128	91.6725	0.00418636	0.0416499	0.908667
51.1	0.00415067	0.0133394	0.00420942	91.6987	0.00418873	0.0416606	0.908641
51.2	0.00413765	0.0133287	0.00420606	91.7247	0.0041911	0.0416713	0.908616
51.3	0.00412467	0.0133181	0.00420271	91.7507	0.00419346	0.0416819	0.90859
51.4	0.00411174	0.0133076	0.00419937	91.7765	0.00419581	0.0416924	0.908565
51.5	0.00409886	0.013297	0.00419605	91.8023	0.00419816	0.041703	0.908539
51.6	0.00408603	0.0132865	0.00419274	91.8279	0.0042005	0.0417135	0.908514
51.7	0.00407325	0.0132761	0.00418944	91.8535	0.00420283	0.0417239	0.908488
51.8	0.00406052	0.0132657	0.00418616	91.879	0.00420515	0.0417343	0.908463
51.9	0.00404784	0.0132553	0.00418288	91.9043	0.00420747	0.0417447	0.908438
52	0.0040352	0.013245	0.00417962	91.9296	0.00420978	0.041755	0.908413
52.1	0.00402261	0.0132347	0.00417638	91.9548	0.00421208	0.0417653	0.908388
52.2	0.00401007	0.0132244	0.00417314	91.9799	0.00421437	0.0417756	0.908363
52.3	0.00399757	0.0132142	0.00416992	92.0049	0.00421666	0.0417858	0.908338
52.4	0.00398512	0.0132041	0.00416671	92.0298	0.00421894	0.0417959	0.908314
52.5	0.00397272	0.0131939	0.00416352	92.0546	0.00422121	0.0418061	0.908289
52.6	0.00396036	0.0131838	0.00416033	92.0793	0.00422348	0.0418162	0.908264
52.7	0.00394805	0.0131738	0.00415716	92.1039	0.00422574	0.0418262	0.90824
52.8	0.00393579	0.0131638	0.004154	92.1284	0.00422799	0.0418362	0.908215
52.9	0.00392357	0.0131538	0.00415086	92.1529	0.00423024	0.0418462	0.908191
53	0.0039114	0.0131439	0.00414772	92.1772	0.00423247	0.0418561	0.908167
53.1	0.00389927	0.013134	0.0041446	92.2015	0.00423471	0.041866	0.908142
53.2	0.00388719	0.0131241	0.00414149	92.2256	0.00423693	0.0418759	0.908118
53.3	0.00387515	0.0131143	0.00413839	92.2497	0.00423915	0.0418857	0.908094
53.4	0.00386316	0.0131045	0.0041353	92.2737	0.00424136	0.0418955	0.90807
53.5	0.00385121	0.0130948	0.00413223	92.2976	0.00424356	0.0419052	0.908046
53.6	0.00383931	0.0130851	0.00412916	92.3214	0.00424576	0.0419149	0.908022
53.7	0.00382745	0.0130754	0.00412611	92.3451	0.00424795	0.0419246	0.907998
53.8	0.00381563	0.0130658	0.00412307	92.3687	0.00425013	0.0419342	0.907975
53.9	0.00380386	0.0130562	0.00412004	92.3923	0.00425231	0.0419438	0.907951
54	0.00379213	0.0130466	0.00411703	92.4157	0.00425448	0.0419534	0.907927
54.1	0.00378044	0.0130371	0.00411402	92.4391	0.00425664	0.0419629	0.907904
54.2	0.0037688	0.0130276	0.00411103	92.4624	0.0042588	0.0419724	0.90788
54.3	0.0037572	0.0130181	0.00410804	92.4856	0.00426095	0.0419819	0.907857
54.4	0.00374564	0.0130087	0.00410507	92.5087	0.00426309	0.0419913	0.907834
54.5	0.00373412	0.0129993	0.00410211	92.5318	0.00426523	0.0420007	0.907811
54.6	0.00372265	0.01299	0.00409916	92.5547	0.00426736	0.04201	0.907787
54.7	0.00371122	0.0129807	0.00409623	92.5776	0.00426948	0.0420193	0.907764
54.8	0.00369983	0.0129714	0.0040933	92.6003	0.0042716	0.0420286	0.907741
54.9	0.00368848	0.0129622	0.00409039	92.623	0.00427371	0.0420378	0.907718
55	0.00367717	0.012953	0.00408748	92.6457	0.00427581	0.042047	0.907695
55.1	0.0036659	0.0129438	0.00408459	92.6682	0.00427791	0.0420562	0.907673
55.2	0.00365468	0.0129347	0.00408171	92.6906	0.00428	0.0420653	0.90765
55.3	0.0036435	0.0129256	0.00407883	92.713	0.00428208	0.0420744	0.907627
55.4	0.00363235	0.0129165	0.00407597	92.7353	0.00428416	0.0420835	0.907604
55.5	0.00362125	0.0129075	0.00407312	92.7575	0.00428623	0.0420925	0.907582
55.6	0.00361019	0.0128985	0.00407028	92.7796	0.0042883	0.0421015	0.907559
55.7	0.00359916	0.0128895	0.00406746	92.8017	0.00429036	0.0421105	0.907537
55.8	0.00358818	0.0128806	0.00406464	92.8236	0.00429241	0.0421194	0.907515
55.9	0.00357724	0.0128717	0.00406183	92.8455	0.00429446	0.0421283	0.907492
56	0.00356633	0.0128628	0.00405903	92.8673	0.0042965	0.0421372	0.90747
56.1	0.00355547	0.012854	0.00405625	92.8891	0.00429853	0.042146	0.907448
56.2	0.00354464	0.0128452	0.00405347	92.9107	0.00430056	0.0421548	0.907426
56.3	0.00353386	0.0128364	0.00405071	92.9323	0.00430258	0.0421636	0.907404
56.4	0.00352311	0.0128277	0.00404795	92.9538	0.0043046	0.0421723	0.907382
56.5	0.0035124	0.012819	0.0040452	92.9752	0.00430661	0.042181	0.90736
56.6	0.00350173	0.0128103	0.00404247	92.9965	0.00430861	0.0421897	0.907338
56.7	0.0034911	0.0128017	0.00403974	93.0178	0.00431061	0.0421983	0.907316
56.8	0.0034805	0.0127931	0.00403703	93.039	0.0043126	0.0422069	0.907295
56.9	0.00346995	0.0127845	0.00403433	93.0601	0.00431459	0.0422155	0.907273
57	0.00345943	0.012776	0.00403163	93.0811	0.00431657	0.042224	0.907252
57.1	0.00344895	0.0127675	0.00402895	93.1021	0.00431854	0.0422325	0.90723
57.2	0.0034385	0.012759	0.00402627	93.123	0.00432051	0.042241	0.907209
57.3	0.0034281	0.0127506	0.00402361	93.1438	0.00432247	0.0422494	0.907187
57.4	0.00341773	0.0127421	0.00402095	93.1645	0.00432442	0.0422579	0.907166
57.5	0.00340739	0.0127338	0.00401831	93.1852	0.00432637	0.0422662	0.907145
57.6	0.0033971	0.0127254	0.00401567	93.2058	0.00432832	0.0422746	0.907123
57.7	0.00338684	0.0127171	0.00401304	93.2263	0.00433025	0.0422829	0.907102
57.8	0.00337662	0.0127088	0.00401043	93.2468	0.00433219	0.0422912	0.907081
57.9	0.00336643	0.0127005	0.00400782	93.2671	0.00433411	0.0422995	0.90706
58	0.00335628	0.0126923	0.00400522	93.2874	0.00433603	0.0423077	0.907039
58.1	0.00334617	0.0126841	0.00400264	93.3077	0.00433795	0.0423159	0.907018
58.2	0.00333609	0.0126759	0.00400006	93.3278	0.00433986	0.0423241	0.906998
58.3	0.00332604	0.0126678	0.00399749	93.3479	0.00434176	0.0423322	0.906977
58.4	0.00331604	0.0126597	0.00399493	93.3679	0.00434366	0.0423403	0.906956
58.5	0.00330606	0.0126516	0.00399238	93.3879	0.00434555	0.0423484	0.906936
58.6	0.00329613	0.0126436	0.00398984	93.4077	0.00434743	0.0423564	0.906915
58.7	0.00328622	0.0126355	0.00398731	93.4276	0.00434931	0.0423645	0.906894
58.8	0.00327636	0.0126275	0.00398479	93.4473	0.00435119	0.0423725	0.906874
58.9	0.00326652	0.0126196	0.00398227	93.467	0.00435306	0.0423804	0.906854
59	0.00325673	0.0126116	0.00397977	93.4865	0.00435492	0.0423884	0.906833
59.1	0.00324696	0.0126037	0.00397727	93.5061	0.00435678	0.0423963	0.906813
59.2	0.00323723	0.0125959	0.00397479	93.5255	0.00435863	0.0424041	0.906793
59.3	0.00322754	0.012588	0.00397231	93.5449	0.00436048	0.042412	0.906773
59.4	0.00321787	0.0125802	0.00396984	93.5643	0.00436232	0.0424198	0.906752
59.5	0.00320825	0.0125724	0.00396738	93.5835	0.00436415	0.0424276	0.906732
59.6	0.00319865	0.0125646	0.00396493	93.6027	0.00436598	0.0424354	0.906712
59.7	0.00318909	0.0125569	0.00396249	93.6218	0.00436781	0.0424431	0.906693
59.8	0.00317956	0.0125492	0.00396006	93.6409	0.00436963	0.0424508	0.906673
59.9	0.00317007	0.0125415	0.00395764	93.6599	0.00437144	0.0424585	0.906653
60	0.00316061	0.0125339	0.00395522	93.6788	0.00437325	0.0424661	0.906633
60.1	0.00315118	0.0125262	0.00395281	93.6976	0.00437505	0.0424738	0.906613
60.2	0.00314178	0.0125186	0.00395042	93.7164	0.00437685	0.0424814	0.906594
60.3	0.00313242	0.0125111	0.00394803	93.7352	0.00437864	0.0424889	0.906574
60.4	0.00312309	0.0125035	0.00394565	93.7538	0.00438043	0.0424965	0.906555
60.5	0.00311379	0.012496	0.00394328	93.7724	0.00438221	0.042504	0.906535
60.6	0.00310453	0.0124885	0.00394091	93.7909	0.00438398	0.0425115	0.906516
60.7	0.00309529	0.012481	0.00393856	93.8094	0.00438576	0.042519	0.906496
60.8	0.00308609	0.0124736	0.00393621	93.8278	0.00438752	0.0425264	0.906477
60.9	0.00307692	0.0124662	0.00393387	93.8462	0.00438928	0.0425338	0.906458
61	0.00306778	0.0124588	0.00393154	93.8644	0.00439104	0.0425412	0.906439
61.1	0.00305867	0.0124515	0.00392922	93.8827	0.00439279	0.0425485	0.90642
61.2	0.0030496	0.0124441	0.00392691	93.9008	0.00439453	0.0425559	0.906401
61.3	0.00304055	0.0124368	0.0039246	93.9189	0.00439627	0.0425632	0.906382
61.4	0.00303154	0.0124295	0.0039223	93.9369	0.004398	0.0425705	0.906363
61.5	0.00302256	0.0124223	0.00392002	93.9549	0.00439973	0.0425777	0.906344
61.6	0.00301361	0.0124151	0.00391773	93.9728	0.00440146	0.0425849	0.906325
61.7	0.00300469	0.0124079	0.00391546	93.9906	0.00440318	0.0425921	0.906306
61.8	0.00299579	0.0124007	0.0039132	94.0084	0.00440489	0.0425993	0.906287
61.9	0.00298693	0.0123935	0.00391094	94.0261	0.0044066	0.0426065	0.906269
62	0.00297811	0.0123864	0.00390869	94.0438	0.0044083	0.0426136	0.90625
62.1	0.00296931	0.0123793	0.00390645	94.0614	0.00441	0.0426207	0.906231
62.2	0.00296054	0.0123722	0.00390422	94.0789	0.0044117	0.0426278	0.906213
62.3	0.0029518	0.0123652	0.00390199	94.0964	0.00441338	0.0426348	0.906194
62.4	0.00294309	0.0123582	0.00389978	94.1138	0.00441507	0.0426418	0.906176
62.5	0.00293441	0.0123512	0.00389757	94.1312	0.00441675	0.0426488	0.906158
62.6	0.00292576	0.0123442	0.00389537	94.1485	0.00441842	0.0426558	0.906139
62.7	0.00291714	0.0123372	0.00389317	94.1657	0.00442009	0.0426628	0.906121
62.8	0.00290854	0.0123303	0.00389099	94.1829	0.00442175	0.0426697	0.906103
62.9	0.00289998	0.0123234	0.00388881	94.2	0.00442341	0.0426766	0.906085
63	0.00289145	0.0123165	0.00388664	94.2171	0.00442507	0.0426835	0.906067
63.1	0.00288294	0.0123097	0.00388447	94.2341	0.00442672	0.0426903	0.906049
63.2	0.00287447	0.0123028	0.00388232	94.2511	0.00442836	0.0426972	0.906031
63.3	0.00286602	0.012296	0.00388017	94.268	0.00443	0.042704	0.906013
63.4	0.0028576	0.0122892	0.00387803	94.2848	0.00443164	0.0427108	0.905995
63.5	0.00284921	0.0122825	0.0038759	94.3016	0.00443327	0.0427175	0.905977
63.6	0.00284085	0.0122757	0.00387377	94.3183	0.00443489	0.0427243	0.905959
63.7	0.00283252	0.012269	0.00387165	94.335	0.00443651	0.042731	0.905941
63.8	0.00282421	0.0122623	0.00386954	94.3516	0.00443813	0.0427377	0.905924
63.9	0.00281594	0.0122557	0.00386744	94.3681	0.00443974	0.0427443	0.905906
64	0.00280769	0.012249	0.00386534	94.3846	0.00444134	0.042751	0.905888
64.1	0.00279946	0.0122424	0.00386325	94.4011	0.00444295	0.0427576	0.905871
64.2	0.00279127	0.0122358	0.00386117	94.4175	0.00444454	0.0427642	0.905853
64.3	0.0027831	0.0122292	0.0038591	94.4338	0.00444613	0.0427708	0.905836
64.4	0.00277496	0.0122227	0.00385703	94.4501	0.00444772	0.0427773	0.905819
64.5	0.00276685	0.0122162	0.00385497	94.4663	0.0044493	0.0427838	0.905801
64.6	0.00275877	0.0122097	0.00385291	94.4825	0.00445088	0.0427903	0.905784
64.7	0.00275071	0.0122032	0.00385087	94.4986	0.00445246	0.0427968	0.905767
64.8	0.00274268	0.0121967	0.00384883	94.5146	0.00445403	0.0428033	0.90575
64.9	0.00273468	0.0121903	0.0038468	94.5306	0.00445559	0.0428097	0.905732
65	0.0027267	0.0121838	0.00384477	94.5466	0.00445715	0.0428162	0.905715
65.1	0.00271875	0.0121775	0.00384275	94.5625	0.00445871	0.0428225	0.905698
65.2	0.00271083	0.0121711	0.00384074	94.5783	0.00446026	0.0428289	0.905681
65.3	0.00270293	0.0121647	0.00383874	94.5941	0.0044618	0.0428353	0.905664
65.4	0.00269506	0.0121584	0.00383674	94.6099	0.00446334	0.0428416	0.905647
65.5	0.00268721	0.0121521	0.00383475	94.6256	0.00446488	0.0428479	0.905631
65.6	0.00267939	0.0121458	0.00383277	94.6412	0.00446641	0.0428542	0.905614
65.7	0.0026716	0.0121395	0.00383079	94.6568	0.00446794	0.0428605	0.905597
65.8	0.00266383	0.0121333	0.00382882	94.6723	0.00446947	0.0428667	0.90558
65.9	0.00265609	0.0121271	0.00382686	94.6878	0.00447099	0.0428729	0.905564
66	0.00264838	0.0121209	0.0038249	94.7032	0.0044725	0.0428791	0.905547
66.1	0.00264069	0.0121147	0.00382295	94.7186	0.00447401	0.0428853	0.90553
66.2	0.00263302	0.0121085	0.00382101	94.734	0.00447552	0.0428915	0.905514
66.3	0.00262538	0.0121024	0.00381907	94.7492	0.00447702	0.0428976	0.905497
66.4	0.00261777	0.0120963	0.00381714	94.7645	0.00447852	0.0429037	0.905481
66.5	0.00261018	0.0120902	0.00381522	94.7796	0.00448001	0.0429098	0.905465
66.6	0.00260262	0.0120841	0.0038133	94.7948	0.0044815	0.0429159	0.905448
66.7	0.00259508	0.0120781	0.00381139	94.8098	0.00448298	0.0429219	0.905432
66.8	0.00258757	0.012072	0.00380949	94.8249	0.00448446	0.042928	0.905416
66.9	0.00258008	0.012066	0.00380759	94.8398	0.00448594	0.042934	0.9054
67	0.00257261	0.01206	0.0038057	94.8548	0.00448741	0.04294	0.905384
67.1	0.00256517	0.0120541	0.00380381	94.8697	0.00448888	0.0429459	0.905367
67.2	0.00255776	0.0120481	0.00380193	94.8845	0.00449034	0.0429519	0.905351
67.3	0.00255037	0.0120422	0.00380006	94.8993	0.0044918	0.0429578	0.905335
67.4	0.002543	0.0120363	0.0037982	94.914	0.00449326	0.0429637	0.905319
67.5	0.00253566	0.0120304	0.00379634	94.9287	0.00449471	0.0429696	0.905304
67.6	0.00252834	0.0120245	0.00379449	94.9433	0.00449615	0.0429755	0.905288
67.7	0.00252105	0.0120186	0.00379264	94.9579	0.0044976	0.0429814	0.905272
67.8	0.00251378	0.0120128	0.0037908	94.9724	0.00449903	0.0429872	0.905256
67.9	0.00250653	0.012007	0.00378896	94.9869	0.00450047	0.042993	0.90524
68	0.00249931	0.0120012	0.00378714	95.0014	0.0045019	0.0429988	0.905225
68.1	0.00249211	0.0119954	0.00378531	95.0158	0.00450332	0.0430046	0.905209
68.2	0.00248493	0.0119897	0.0037835	95.0301	0.00450474	0.0430103	0.905193
68.3	0.00247778	0.0119839	0.00378169	95.0444	0.00450616	0.0430161	0.905178
68.4	0.00247065	0.0119782	0.00377988	95.0587	0.00450758	0.0430218	0.905162
68.5	0.00246354	0.0119725	0.00377809	95.0729	0.00450898	0.0430275	0.905147
68.6	0.00245646	0.0119668	0.00377629	95.0871	0.00451039	0.0430332	0.905131
68.7	0.0024494	0.0119612	0.00377451	95.1012	0.00451179	0.0430388	0.905116
68.8	0.00244236	0.0119556	0.00377273	95.1153	0.00451319	0.0430444	0.905101
68.9	0.00243535	0.0119499	0.00377096	95.1293	0.00451458	0.0430501	0.905085
69	0.00242836	0.0119443	0.00376919	95.1433	0.00451597	0.0430557	0.90507
69.1	0.00242139	0.0119387	0.00376743	95.1572	0.00451736	0.0430613	0.905055
69.2	0.00241444	0.0119332	0.00376567	95.1711	0.00451874	0.0430668	0.90504
69.3	0.00240752	0.0119276	0.00376392	95.185	0.00452011	0.0430724	0.905025
69.4	0.00240062	0.0119221	0.00376218	95.1988	0.00452149	0.0430779	0.90501
69.5	0.00239374	0.0119166	0.00376044	95.2125	0.00452286	0.0430834	0.904995
69.6	0.00238688	0.0119111	0.0037587	95.2262	0.00452422	0.0430889	0.90498
69.7	0.00238005	0.0119056	0.00375698	95.2399	0.00452558	0.0430944	0.904965
69.8	0.00237324	0.0119002	0.00375526	95.2535	0.00452694	0.0430998	0.90495
69.9	0.00236645	0.0118947	0.00375354	95.2671	0.00452829	0.0431053	0.904935
70	0.00235968	0.0118893	0.00375183	95.2806	0.00452964	0.0431107	0.90492
70.1	0.00235293	0.0118839	0.00375013	95.2941	0.00453099	0.0431161	0.904905
70.2	0.00234621	0.0118785	0.00374843	95.3076	0.00453233	0.0431215	0.90489
70.3	0.00233951	0.0118732	0.00374674	95.321	0.00453367	0.0431268	0.904876
70.4	0.00233282	0.0118678	0.00374505	95.3344	0.00453501	0.0431322	0.904861
70.5	0.00232616	0.0118625	0.00374337	95.3477	0.00453634	0.0431375	0.904846
70.6	0.00231953	0.0118572	0.00374169	95.3609	0.00453766	0.0431428	0.904832
70.7	0.00231291	0.0118519	0.00374002	95.3742	0.00453899	0.0431481	0.904817
70.8	0.00230631	0.0118466	0.00373835	95.3874	0.00454031	0.0431534	0.904803
70.9	0.00229974	0.0118414	0.00373669	95.4005	0.00454162	0.0431586	0.904788
71	0.00229318	0.0118361	0.00373504	95.4136	0.00454293	0.0431639	0.904774
71.1	0.00228665	0.0118309	0.00373339	95.4267	0.00454424	0.0431691	0.90476
71.2	0.00228014	0.0118257	0.00373175	95.4397	0.00454554	0.0431743	0.904745
71.3	0.00227365	0.0118205	0.00373011	95.4527	0.00454685	0.0431795	0.904731
71.4	0.00226718	0.0118153	0.00372848	95.4656	0.00454814	0.0431847	0.904717
71.5	0.00226073	0.0118102	0.00372685	95.4785	0.00454944	0.0431898	0.904702
71.6	0.0022543	0.011805	0.00372523	95.4914	0.00455073	0.043195	0.904688
71.7	0.00224789	0.0117999	0.00372361	95.5042	0.00455201	0.0432001	0.904674
71.8	0.0022415	0.0117948	0.003722	95.517	0.00455329	0.0432052	0.90466
71.9	0.00223514	0.0117897	0.0037204	95.5297	0.00455457	0.0432103	0.904646
72	0.00222879	0.0117846	0.00371879	95.5424	0.00455585	0.0432154	0.904632
72.1	0.00222246	0.0117796	0.0037172	95.5551	0.00455712	0.0432204	0.904618
72.2	0.00221615	0.0117745	0.00371561	95.5677	0.00455839	0.0432255	0.904604
72.3	0.00220987	0.0117695	0.00371402	95.5803	0.00455965	0.0432305	0.90459
72.4	0.0022036	0.0117645	0.00371244	95.5928	0.00456091	0.0432355	0.904576
72.5	0.00219735	0.0117595	0.00371087	95.6053	0.00456217	0.0432405	0.904562
72.6	0.00219112	0.0117545	0.0037093	95.6178	0.00456342	0.0432455	0.904549
72.7	0.00218492	0.0117496	0.00370774	95.6302	0.00456467	0.0432504	0.904535
72.8	0.00217873	0.0117446	0.00370618	95.6425	0.00456592	0.0432554	0.904521
72.9	0.00217256	0.0117397	0.00370462	95.6549	0.00456716	0.0432603	0.904508
73	0.00216641	0.0117348	0.00370307	95.6672	0.0045684	0.0432652	0.904494
73.1	0.00216028	0.0117299	0.00370153	95.6794	0.00456963	0.0432701	0.90448
73.2	0.00215417	0.011725	0.00369999	95.6917	0.00457087	0.043275	0.904467
73.3	0.00214808	0.0117202	0.00369845	95.7038	0.0045721	0.0432798	0.904453
73.4	0.00214201	0.0117153	0.00369693	95.716	0.00457332	0.0432847	0.90444
73.5	0.00213596	0.0117105	0.0036954	95.7281	0.00457454	0.0432895	0.904426
73.6	0.00212992	0.0117057	0.00369388	95.7402	0.00457576	0.0432943	0.904413
73.7	0.00212391	0.0117009	0.00369237	95.7522	0.00457698	0.0432991	0.9044
73.8	0.00211792	0.0116961	0.00369086	95.7642	0.00457819	0.0433039	0.904386
73.9	0.00211194	0.0116913	0.00368935	95.7761	0.0045794	0.0433087	0.904373
74	0.00210598	0.0116866	0.00368785	95.788	0.0045806	0.0433134	0.90436
74.1	0.00210004	0.0116818	0.00368636	95.7999	0.0045818	0.0433182	0.904346
74.2	0.00209412	0.0116771	0.00368487	95.8118	0.004583	0.0433229	0.904333
74.3	0.00208822	0.0116724	0.00368338	95.8236	0.00458419	0.0433276	0.90432
74.4	0.00208234	0.0116677	0.0036819	95.8353	0.00458539	0.0433323	0.904307
74.5	0.00207647	0.011663	0.00368043	95.8471	0.00458657	0.043337	0.904294
74.6	0.00207063	0.0116584	0.00367895	95.8587	0.00458776	0.0433416	0.904281
74.7	0.0020648	0.0116537	0.00367749	95.8704	0.00458894	0.0433463	0.904268
74.8	0.00205899	0.0116491	0.00367603	95.882	0.00459012	0.0433509	0.904255
74.9	0.0020532	0.0116445	0.00367457	95.8936	0.00459129	0.0433555	0.904242
75	0.00204742	0.0116399	0.00367312	95.9052	0.00459246	0.0433601	0.904229
75.1	0.00204167	0.0116353	0.00367167	95.9167	0.00459363	0.0433647	0.904216
75.2	0.00203593	0.0116307	0.00367023	95.9281	0.00459479	0.0433693	0.904203
75.3	0.00203021	0.0116262	0.00366879	95.9396	0.00459596	0.0433738	0.904191
75.4	0.00202451	0.0116216	0.00366735	95.951	0.00459711	0.0433784	0.904178
75.5	0.00201883	0.0116171	0.00366593	95.9623	0.00459827	0.0433829	0.904165
75.6	0.00201316	0.0116126	0.0036645	95.9737	0.00459942	0.0433874	0.904152
75.7	0.00200751	0.0116081	0.00366308	95.985	0.00460057	0.0433919	0.90414
75.8	0.00200188	0.0116036	0.00366167	95.9962	0.00460171	0.0433964	0.904127
75.9	0.00199627	0.0115991	0.00366025	96.0075	0.00460286	0.0434009	0.904115
76	0.00199067	0.0115947	0.00365885	96.0187	0.00460399	0.0434053	0.904102
76.1	0.00198509	0.0115902	0.00365745	96.0298	0.00460513	0.0434098	0.90409
76.2	0.00197953	0.0115858	0.00365605	96.0409	0.00460626	0.0434142	0.904077
76.3	0.00197399	0.0115814	0.00365465	96.052	0.00460739	0.0434186	0.904065
76.4	0.00196846	0.011577	0.00365327	96.0631	0.00460852	0.043423	0.904052
76.5	0.00196295	0.0115726	0.00365188	96.0741	0.00460964	0.0434274	0.90404
76.6	0.00195746	0.0115682	0.0036505	96.0851	0.00461076	0.0434318	0.904028
76.7	0.00195198	0.0115639	0.00364913	96.096	0.00461188	0.0434361	0.904015
76.8	0.00194653	0.0115595	0.00364776	96.1069	0.00461299	0.0434405	0.904003
76.9	0.00194108	0.0115552	0.00364639	96.1178	0.0046141	0.0434448	0.903991
77	0.00193566	0.0115509	0.00364503	96.1287	0.00461521	0.0434491	0.903979
77.1	0.00193025	0.0115466	0.00364367	96.1395	0.00461631	0.0434534	0.903966
77.2	0.00192486	0.0115423	0.00364231	96.1503	0.00461741	0.0434577	0.903954
77.3	0.00191949	0.011538	0.00364096	96.161	0.00461851	0.043462	0.903942
77.4	0.00191413	0.0115337	0.00363962	96.1717	0.00461961	0.0434663	0.90393
77.5	0.00190879	0.0115295	0.00363828	96.1824	0.0046207	0.0434705	0.903918
77.6	0.00190346	0.0115252	0.00363694	96.1931	0.00462179	0.0434748	0.903906
77.7	0.00189815	0.011521	0.00363561	96.2037	0.00462287	0.043479	0.903894
77.8	0.00189286	0.0115168	0.00363428	96.2143	0.00462395	0.0434832	0.903882
77.9	0.00188758	0.0115126	0.00363296	96.2248	0.00462503	0.0434874	0.90387
78	0.00188232	0.0115084	0.00363164	96.2354	0.00462611	0.0434916	0.903858
78.1	0.00187708	0.0115043	0.00363032	96.2458	0.00462718	0.0434957	0.903847
78.2	0.00187185	0.0115001	0.00362901	96.2563	0.00462826	0.0434999	0.903835
78.3	0.00186664	0.011496	0.0036277	96.2667	0.00462932	0.043504	0.903823
78.4	0.00186145	0.0114918	0.0036264	96.2771	0.00463039	0.0435082	0.903811
78.5	0.00185627	0.0114877	0.0036251	96.2875	0.00463145	0.0435123	0.9038
78.6	0.0018511	0.0114836	0.0036238	96.2978	0.00463251	0.0435164	0.903788
78.7	0.00184596	0.0114795	0.00362251	96.3081	0.00463356	0.0435205	0.903776
78.8	0.00184082	0.0114754	0.00362122	96.3184	0.00463462	0.0435246	0.903765
78.9	0.00183571	0.0114714	0.00361994	96.3286	0.00463567	0.0435286	0.903753
79	0.00183061	0.0114673	0.00361866	96.3388	0.00463671	0.0435327	0.903741
79.1	0.00182552	0.0114633	0.00361739	96.349	0.00463776	0.0435367	0.90373
79.2	0.00182045	0.0114593	0.00361612	96.3591	0.0046388	0.0435407	0.903718
79.3	0.0018154	0.0114552	0.00361485	96.3692	0.00463984	0.0435448	0.903707
79.4	0.00181036	0.0114512	0.00361359	96.3793	0.00464087	0.0435488	0.903696
79.5	0.00180534	0.0114472	0.00361233	96.3893	0.00464191	0.0435528	0.903684
79.6	0.00180033	0.0114433	0.00361107	96.3993	0.00464294	0.0435567	0.903673
79.7	0.00179534	0.0114393	0.00360982	96.4093	0.00464396	0.0435607	0.903662
79.8	0.00179036	0.0114353	0.00360857	96.4193	0.00464499	0.0435647	0.90365
79.9	0.0017854	0.0114314	0.00360733	96.4292	0.00464601	0.0435686	0.903639
80	0.00178045	0.0114275	0.00360609	96.4391	0.00464703	0.0435725	0.903628
80.1	0.00177552	0.0114236	0.00360485	96.449	0.00464804	0.0435764	0.903617
80.2	0.0017706	0.0114197	0.00360362	96.4588	0.00464905	0.0435803	0.903605
80.3	0.0017657	0.0114158	0.00360239	96.4686	0.00465006	0.0435842	0.903594
80.4	0.00176081	0.0114119	0.00360117	96.4784	0.00465107	0.0435881	0.903583
80.5	0.00175594	0.011408	0.00359995	96.4881	0.00465208	0.043592	0.903572
80.6	0.00175108	0.0114042	0.00359873	96.4978	0.00465308	0.0435958	0.903561
80.7	0.00174624	0.0114003	0.00359752	96.5075	0.00465408	0.0435997	0.90355
80.8	0.00174141	0.0113965	0.00359631	96.5172	0.00465507	0.0436035	0.903539
80.9	0.0017366	0.0113927	0.0035951	96.5268	0.00465607	0.0436073	0.903528
81	0.0017318	0.0113889	0.0035939	96.5364	0.00465706	0.0436111	0.903517
81.1	0.00172701	0.0113851	0.0035927	96.546	0.00465804	0.0436149	0.903506
81.2	0.00172224	0.0113813	0.00359151	96.5555	0.00465903	0.0436187	0.903495
81.3	0.00171749	0.0113775	0.00359032	96.565	0.00466001	0.0436225	0.903484
81.4	0.00171275	0.0113737	0.00358913	96.5745	0.00466099	0.0436263	0.903474
81.5	0.00170802	0.01137	0.00358795	96.584	0.00466197	0.04363	0.903463
81.6	0.00170331	0.0113662	0.00358677	96.5934	0.00466294	0.0436338	0.903452
81.7	0.00169861	0.0113625	0.00358559	96.6028	0.00466391	0.0436375	0.903441
81.8	0.00169392	0.0113588	0.00358442	96.6122	0.00466488	0.0436412	0.903431
81.9	0.00168925	0.0113551	0.00358325	96.6215	0.00466585	0.0436449	0.90342
82	0.0016846	0.0113514	0.00358209	96.6308	0.00466681	0.0436486	0.903409
82.1	0.00167996	0.0113477	0.00358092	96.6401	0.00466777	0.0436523	0.903399
82.2	0.00167533	0.0113441	0.00357977	96.6493	0.00466873	0.0436559	0.903388
82.3	0.00167071	0.0113404	0.00357861	96.6586	0.00466969	0.0436596	0.903378
82.4	0.00166611	0.0113368	0.00357746	96.6678	0.00467064	0.0436632	0.903367
82.5	0.00166153	0.0113331	0.00357631	96.6769	0.00467159	0.0436669	0.903357
82.6	0.00165696	0.0113295	0.00357517	96.6861	0.00467254	0.0436705	0.903346
82.7	0.0016524	0.0113259	0.00357403	96.6952	0.00467348	0.0436741	0.903336
82.8	0.00164785	0.0113223	0.00357289	96.7043	0.00467443	0.0436777	0.903325
82.9	0.00164332	0.0113187	0.00357176	96.7134	0.00467537	0.0436813	0.903315
83	0.0016388	0.0113151	0.00357063	96.7224	0.0046763	0.0436849	0.903305
83.1	0.0016343	0.0113115	0.0035695	96.7314	0.00467724	0.0436885	0.903294
83.2	0.00162981	0.011308	0.00356838	96.7404	0.00467817	0.043692	0.903284
83.3	0.00162533	0.0113044	0.00356726	96.7493	0.0046791	0.0436956	0.903274
83.4	0.00162087	0.0113009	0.00356614	96.7583	0.00468003	0.0436991	0.903264
83.5	0.00161642	0.0112974	0.00356503	96.7672	0.00468095	0.0437026	0.903253
83.6	0.00161198	0.0112939	0.00356392	96.776	0.00468187	0.0437061	0.903243
83.7	0.00160756	0.0112903	0.00356282	96.7849	0.00468279	0.0437097	0.903233
83.8	0.00160314	0.0112869	0.00356171	96.7937	0.00468371	0.0437131	0.903223
83.9	0.00159875	0.0112834	0.00356061	96.8025	0.00468463	0.0437166	0.903213
84	0.00159436	0.0112799	0.00355952	96.8113	0.00468554	0.0437201	0.903203
84.1	0.00158999	0.0112764	0.00355843	96.82	0.00468645	0.0437236	0.903193
84.2	0.00158563	0.011273	0.00355734	96.8287	0.00468735	0.043727	0.903183
84.3	0.00158129	0.0112695	0.00355625	96.8374	0.00468826	0.0437305	0.903173
84.4	0.00157696	0.0112661	0.00355517	96.8461	0.00468916	0.0437339	0.903163
84.5	0.00157264	0.0112627	0.00355409	96.8547	0.00469006	0.0437373	0.903153
84.6	0.00156833	0.0112593	0.00355301	96.8633	0.00469096	0.0437407	0.903143
84.7	0.00156404	0.0112559	0.00355194	96.8719	0.00469185	0.0437441	0.903133
84.8	0.00155976	0.0112525	0.00355087	96.8805	0.00469274	0.0437475	0.903123
84.9	0.00155549	0.0112491	0.00354981	96.889	0.00469363	0.0437509	0.903113
85	0.00155123	0.0112458	0.00354874	96.8975	0.00469452	0.0437542	0.903103
85.1	0.00154699	0.0112424	0.00354768	96.906	0.00469541	0.0437576	0.903094
85.2	0.00154276	0.011239	0.00354663	96.9145	0.00469629	0.043761	0.903084
85.3	0.00153854	0.0112357	0.00354557	96.9229	0.00469717	0.0437643	0.903074
85.4	0.00153434	0.0112324	0.00354452	96.9313	0.00469805	0.0437676	0.903064
85.5	0.00153014	0.0112291	0.00354348	96.9397	0.00469892	0.0437709	0.903055
85.6	0.00152596	0.0112258	0.00354243	96.9481	0.00469979	0.0437742	0.903045
85.7	0.00152179	0.0112225	0.00354139	96.9564	0.00470066	0.0437775	0.903036
85.8	0.00151764	0.0112192	0.00354036	96.9647	0.00470153	0.0437808	0.903026
85.9	0.0015135	0.0112159	0.00353932	96.973	0.0047024	0.0437841	0.903016
86	0.00150937	0.0112126	0.00353829	96.9813	0.00470326	0.0437874	0.903007
86.1	0.00150525	0.0112094	0.00353726	96.9895	0.00470412	0.0437906	0.902997
86.2	0.00150114	0.0112061	0.00353624	96.9977	0.00470498	0.0437939	0.902988
86.3	0.00149705	0.0112029	0.00353522	97.0059	0.00470584	0.0437971	0.902978
86.4	0.00149296	0.0111997	0.0035342	97.0141	0.00470669	0.0438003	0.902969
86.5	0.00148889	0.0111964	0.00353318	97.0222	0.00470754	0.0438036	0.902959
86.6	0.00148483	0.0111932	0.00353217	97.0303	0.00470839	0.0438068	0.90295
86.7	0.00148079	0.01119	0.00353116	97.0384	0.00470924	0.04381	0.902941
86.8	0.00147675	0.0111868	0.00353015	97.0465	0.00471008	0.0438132	0.902931
86.9	0.00147273	0.0111837	0.00352915	97.0545	0.00471093	0.0438163	0.902922
87	0.00146872	0.0111805	0.00352815	97.0626	0.00471177	0.0438195	0.902913
87.1	0.00146472	0.0111773	0.00352715	97.0706	0.0047126	0.0438227	0.902904
87.2	0.00146074	0.0111742	0.00352616	97.0785	0.00471344	0.0438258	0.902894
87.3	0.00145676	0.011171	0.00352516	97.0865	0.00471427	0.043829	0.902885
87.4	0.0014528	0.0111679	0.00352418	97.0944	0.0047151	0.0438321	0.902876
87.5	0.00144885	0.0111648	0.00352319	97.1023	0.00471593	0.0438352	0.902867
87.6	0.00144491	0.0111617	0.00352221	97.1102	0.00471676	0.0438383	0.902858
87.7	0.00144098	0.0111586	0.00352123	97.118	0.00471758	0.0438414	0.902848
87.8	0.00143706	0.0111555	0.00352025	97.1259	0.0047184	0.0438445	0.902839
87.9	0.00143315	0.0111524	0.00351928	97.1337	0.00471922	0.0438476	0.90283
88	0.00142926	0.0111493	0.00351831	97.1415	0.00472004	0.0438507	0.902821
88.1	0.00142538	0.0111462	0.00351734	97.1492	0.00472086	0.0438538	0.902812
88.2	0.00142151	0.0111432	0.00351637	97.157	0.00472167	0.0438568	0.902803
88.3	0.00141765	0.0111401	0.00351541	97.1647	0.00472248	0.0438599	0.902794
88.4	0.0014138	0.0111371	0.00351445	97.1724	0.00472329	0.0438629	0.902785
88.5	0.00140996	0.0111341	0.0035135	97.1801	0.0047241	0.0438659	0.902776
88.6	0.00140613	0.011131	0.00351254	97.1877	0.0047249	0.043869	0.902768
88.7	0.00140232	0.011128	0.00351159	97.1954	0.0047257	0.043872	0.902759
88.8	0.00139851	0.011125	0.00351064	97.203	0.0047265	0.043875	0.90275
88.9	0.00139472	0.011122	0.0035097	97.2106	0.0047273	0.043878	0.902741
89	0.00139094	0.011119	0.00350876	97.2181	0.0047281	0.043881	0.902732
89.1	0.00138717	0.0111161	0.00350782	97.2257	0.00472889	0.0438839	0.902723
89.2	0.00138341	0.0111131	0.00350688	97.2332	0.00472968	0.0438869	0.902715
89.3	0.00137966	0.0111101	0.00350595	97.2407	0.00473047	0.0438899	0.902706
89.4	0.00137592	0.0111072	0.00350502	97.2482	0.00473126	0.0438928	0.902697
89.5	0.0013722	0.0111042	0.00350409	97.2556	0.00473204	0.0438958	0.902689
89.6	0.00136848	0.0111013	0.00350316	97.263	0.00473282	0.0438987	0.90268
89.7	0.00136478	0.0110984	0.00350224	97.2704	0.0047336	0.0439016	0.902671
89.8	0.00136108	0.0110955	0.00350132	97.2778	0.00473438	0.0439045	0.902663
89.9	0.0013574	0.0110926	0.0035004	97.2852	0.00473516	0.0439074	0.902654
90	0.00135373	0.0110897	0.00349949	97.2925	0.00473593	0.0439103	0.902646
90.1	0.00135007	0.0110868	0.00349857	97.2999	0.00473671	0.0439132	0.902637
90.2	0.00134641	0.0110839	0.00349767	97.3072	0.00473748	0.0439161	0.902628
90.3	0.00134277	0.011081	0.00349676	97.3145	0.00473824	0.043919	0.90262
90.4	0.00133914	0.0110782	0.00349586	97.3217	0.00473901	0.0439218	0.902611
90.5	0.00133552	0.0110753	0.00349495	97.329	0.00473977	0.0439247	0.902603
90.6	0.00133191	0.0110724	0.00349406	97.3362	0.00474053	0.0439276	0.902595
90.7	0.00132832	0.0110696	0.00349316	97.3434	0.00474129	0.0439304	0.902586
90.8	0.00132473	0.0110668	0.00349227	97.3505	0.00474205	0.0439332	0.902578
90.9	0.00132115	0.011064	0.00349138	97.3577	0.00474281	0.043936	0.902569
91	0.00131758	0.0110611	0.00349049	97.3648	0.00474356	0.0439389	0.902561
91.1	0.00131403	0.0110583	0.0034896	97.3719	0.00474431	0.0439417	0.902553
91.2	0.00131048	0.0110555	0.00348872	97.379	0.00474506	0.0439445	0.902544
91.3	0.00130694	0.0110528	0.00348784	97.3861	0.00474581	0.0439472	0.902536
91.4	0.00130342	0.01105	0.00348696	97.3932	0.00474656	0.04395	0.902528
91.5	0.0012999	0.0110472	0.00348609	97.4002	0.0047473	0.0439528	0.90252
91.6	0.0012964	0.0110444	0.00348522	97.4072	0.00474804	0.0439556	0.902512
91.7	0.0012929	0.0110417	0.00348435	97.4142	0.00474878	0.0439583	0.902503
91.8	0.00128941	0.0110389	0.00348348	97.4212	0.00474952	0.0439611	0.902495
91.9	0.00128594	0.0110362	0.00348261	97.4281	0.00475025	0.0439638	0.902487
92	0.00128247	0.0110335	0.00348175	97.4351	0.00475099	0.0439665	0.902479
92.1	0.00127902	0.0110307	0.00348089	97.442	0.00475172	0.0439693	0.902471
92.2	0.00127557	0.011028	0.00348004	97.4489	0.00475245	0.043972	0.902463
92.3	0.00127214	0.0110253	0.00347918	97.4557	0.00475318	0.0439747	0.902455
92.4	0.00126871	0.0110226	0.00347833	97.4626	0.0047539	0.0439774	0.902447
92.5	0.0012653	0.0110199	0.00347748	97.4694	0.00475462	0.0439801	0.902439
92.6	0.00126189	0.0110172	0.00347663	97.4762	0.00475535	0.0439828	0.902431
92.7	0.00125849	0.0110146	0.00347579	97.483	0.00475607	0.0439854	0.902423
92.8	0.00125511	0.0110119	0.00347495	97.4898	0.00475678	0.0439881	0.902415
92.9	0.00125173	0.0110092	0.00347411	97.4965	0.0047575	0.0439908	0.902407
93	0.00124837	0.0110066	0.00347327	97.5033	0.00475821	0.0439934	0.902399
93.1	0.00124501	0.0110039	0.00347243	97.51	0.00475893	0.0439961	0.902391
93.2	0.00124166	0.0110013	0.0034716	97.5167	0.00475964	0.0439987	0.902383
93.3	0.00123832	0.0109987	0.00347077	97.5234	0.00476034	0.0440013	0.902375
93.4	0.001235	0.010996	0.00346995	97.53	0.00476105	0.044004	0.902367
93.5	0.00123168	0.0109934	0.00346912	97.5366	0.00476176	0.0440066	0.90236
93.6	0.00122837	0.0109908	0.0034683	97.5433	0.00476246	0.0440092	0.902352
93.7	0.00122507	0.0109882	0.00346748	97.5499	0.00476316	0.0440118	0.902344
93.8	0.00122178	0.0109856	0.00346666	97.5564	0.00476386	0.0440144	0.902336
93.9	0.0012185	0.0109831	0.00346584	97.563	0.00476455	0.0440169	0.902329
94	0.00121523	0.0109805	0.00346503	97.5695	0.00476525	0.0440195	0.902321
94.1	0.00121196	0.0109779	0.00346422	97.5761	0.00476594	0.0440221	0.902313
94.2	0.00120871	0.0109753	0.00346341	97.5826	0.00476663	0.0440247	0.902306
94.3	0.00120547	0.0109728	0.00346261	97.5891	0.00476732	0.0440272	0.902298
94.4	0.00120224	0.0109702	0.0034618	97.5955	0.00476801	0.0440298	0.90229
94.5	0.00119901	0.0109677	0.003461	97.602	0.0047687	0.0440323	0.902283
94.6	0.0011958	0.0109652	0.0034602	97.6084	0.00476938	0.0440348	0.902275
94.7	0.00119259	0.0109627	0.00345941	97.6148	0.00477006	0.0440373	0.902268
94.8	0.00118939	0.0109601	0.00345861	97.6212	0.00477074	0.0440399	0.90226
94.9	0.0011862	0.0109576	0.00345782	97.6276	0.00477142	0.0440424	0.902253
95	0.00118303	0.0109551	0.00345703	97.6339	0.0047721	0.0440449	0.902245
95.1	0.00117986	0.0109526	0.00345624	97.6403	0.00477277	0.0440474	0.902238
95.2	0.0011767	0.0109501	0.00345546	97.6466	0.00477345	0.0440499	0.90223
95.3	0.00117354	0.0109477	0.00345468	97.6529	0.00477412	0.0440523	0.902223
95.4	0.0011704	0.0109452	0.0034539	97.6592	0.00477479	0.0440548	0.902215
95.5	0.00116727	0.0109427	0.00345312	97.6655	0.00477545	0.0440573	0.902208
95.6	0.00116414	0.0109403	0.00345234	97.6717	0.00477612	0.0440597	0.902201
95.7	0.00116103	0.0109378	0.00345157	97.6779	0.00477678	0.0440622	0.902193
95.8	0.00115792	0.0109354	0.0034508	97.6842	0.00477745	0.0440646	0.902186
95.9	0.00115482	0.0109329	0.00345003	97.6904	0.00477811	0.0440671	0.902179
96	0.00115173	0.0109305	0.00344926	97.6965	0.00477877	0.0440695	0.902171
96.1	0.00114865	0.0109281	0.0034485	97.7027	0.00477942	0.0440719	0.902164
96.2	0.00114558	0.0109257	0.00344773	97.7088	0.00478008	0.0440743	0.902157
96.3	0.00114252	0.0109233	0.00344697	97.715	0.00478073	0.0440767	0.902149
96.4	0.00113947	0.0109208	0.00344622	97.7211	0.00478138	0.0440792	0.902142
96.5	0.00113642	0.0109185	0.00344546	97.7272	0.00478203	0.0440815	0.902135
96.6	0.00113338	0.0109161	0.00344471	97.7332	0.00478268	0.0440839	0.902128
96.7	0.00113036	0.0109137	0.00344395	97.7393	0.00478333	0.0440863	0.902121
96.8	0.00112734	0.0109113	0.00344321	97.7453	0.00478397	0.0440887	0.902114
96.9	0.00112433	0.0109089	0.00344246	97.7513	0.00478462	0.0440911	0.902106
97	0.00112132	0.0109066	0.00344171	97.7574	0.00478526	0.0440934	0.902099
97.1	0.00111833	0.0109042	0.00344097	97.7633	0.0047859	0.0440958	0.902092
97.2	0.00111534	0.0109019	0.00344023	97.7693	0.00478653	0.0440981	0.902085
97.3	0.00111237	0.0108995	0.00343949	97.7753	0.00478717	0.0441005	0.902078
97.4	0.0011094	0.0108972	0.00343875	97.7812	0.0047878	0.0441028	0.902071
97.5	0.00110644	0.0108949	0.00343802	97.7871	0.00478844	0.0441051	0.902064
97.6	0.00110349	0.0108926	0.00343729	97.793	0.00478907	0.0441074	0.902057
97.7	0.00110054	0.0108902	0.00343656	97.7989	0.0047897	0.0441098	0.90205
97.8	0.00109761	0.0108879	0.00343583	97.8048	0.00479033	0.0441121	0.902043
97.9	0.00109468	0.0108856	0.0034351	97.8106	0.00479095	0.0441144	0.902036
98	0.00109177	0.0108833	0.00343438	97.8165	0.00479158	0.0441167	0.902029
98.1	0.00108886	0.0108811	0.00343366	97.8223	0.0047922	0.0441189	0.902022
98.2	0.00108595	0.0108788	0.00343294	97.8281	0.00479282	0.0441212	0.902015
98.3	0.00108306	0.0108765	0.00343222	97.8339	0.00479344	0.0441235	0.902009
98.4	0.00108017	0.0108742	0.00343151	97.8397	0.00479406	0.0441258	0.902002
98.5	0.0010773	0.010872	0.00343079	97.8454	0.00479467	0.044128	0.901995
98.6	0.00107443	0.0108697	0.00343008	97.8511	0.00479529	0.0441303	0.901988
98.7	0.00107157	0.0108675	0.00342937	97.8569	0.0047959	0.0441325	0.901981
98.8	0.00106871	0.0108652	0.00342866	97.8626	0.00479651	0.0441348	0.901975
98.9	0.00106587	0.010863	0.00342796	97.8683	0.00479712	0.044137	0.901968
99	0.00106303	0.0108608	0.00342725	97.8739	0.00479773	0.0441392	0.901961
99.1	0.0010602	0.0108585	0.00342655	97.8796	0.00479834	0.0441415	0.901954
99.2	0.00105738	0.0108563	0.00342585	97.8852	0.00479894	0.0441437	0.901948
99.3	0.00105457	0.0108541	0.00342516	97.8909	0.00479954	0.0441459	0.901941
99.4	0.00105177	0.0108519	0.00342446	97.8965	0.00480015	0.0441481	0.901934
99.5	0.00104897	0.0108497	0.00342377	97.9021	0.00480075	0.0441503	0.901928
99.6	0.00104618	0.0108475	0.00342308	97.9076	0.00480134	0.0441525	0.901921
99.7	0.0010434	0.0108453	0.00342239	97.9132	0.00480194	0.0441547	0.901914
99.8	0.00104062	0.0108432	0.0034217	97.9188	0.00480254	0.0441568	0.901908
99.9	0.00103786	0.010841	0.00342101	97.9243	0.00480313	0.044159	0.901901
100	0.0010351	0.0108388	0.00342033	97.9298	0.00480372	0.0441612	0.901895
100.1	0.00103235	0.0108367	0.00341965	97.9353	0.00480431	0.0441633	0.901888
100.2	0.00102961	0.0108345	0.00341897	97.9408	0.0048049	0.0441655	0.901882
100.3	0.00102687	0.0108324	0.00341829	97.9463	0.00480549	0.0441676	0.901875
100.4	0.00102415	0.0108302	0.00341762	97.9517	0.00480607	0.0441698	0.901869
100.5	0.00102143	0.0108281	0.00341694	97.9571	0.00480666	0.0441719	0.901862
100.6	0.00101872	0.010826	0.00341627	97.9626	0.00480724	0.044174	0.901856
100.7	0.00101601	0.0108238	0.0034156	97.968	0.00480782	0.0441762	0.901849
100.8	0.00101332	0.0108217	0.00341493	97.9734	0.0048084	0.0441783	0.901843
100.9	0.00101063	0.0108196	0.00341427	97.9787	0.00480898	0.0441804	0.901836
101	0.00100795	0.0108175	0.0034136	97.9841	0.00480956	0.0441825	0.90183
101.1	0.00100527	0.0108154	0.00341294	97.9895	0.00481013	0.0441846	0.901824
101.2	0.00100261	0.0108133	0.00341228	97.9948	0.0048107	0.0441867	0.901817
101.3	0.000999947	0.0108112	0.00341162	98.0001	0.00481128	0.0441888	0.901811
101.4	0.000997296	0.0108091	0.00341097	98.0054	0.00481185	0.0441909	0.901804
101.5	0.000994652	0.0108071	0.00341031	98.0107	0.00481241	0.0441929	0.901798
101.6	0.000992015	0.010805	0.00340966	98.016	0.00481298	0.044195	0.901792
101.7	0.000989386	0.0108029	0.00340901	98.0212	0.00481355	0.0441971	0.901786
101.8	0.000986764	0.0108009	0.00340836	98.0265	0.00481411	0.0441991	0.901779
101.9	0.00098415	0.0107988	0.00340771	98.0317	0.00481468	0.0442012	0.901773
102	0.000981543	0.0107968	0.00340706	98.0369	0.00481524	0.0442032	0.901767
102.1	0.000978943	0.0107947	0.00340642	98.0421	0.0048158	0.0442053	0.901761
102.2	0.00097635	0.0107927	0.00340578	98.0473	0.00481636	0.0442073	0.901754
102.3	0.000973765	0.0107907	0.00340514	98.0525	0.00481691	0.0442093	0.901748
102.4	0.000971187	0.0107887	0.0034045	98.0576	0.00481747	0.0442113	0.901742
102.5	0.000968616	0.0107866	0.00340386	98.0628	0.00481802	0.0442134	0.901736
102.6	0.000966052	0.0107846	0.00340323	98.0679	0.00481857	0.0442154	0.90173
102.7	0.000963496	0.0107826	0.0034026	98.073	0.00481912	0.0442174	0.901724
102.8	0.000960947	0.0107806	0.00340197	98.0781	0.00481967	0.0442194	0.901718
102.9	0.000958404	0.0107786	0.00340134	98.0832	0.00482022	0.0442214	0.901712
103	0.000955869	0.0107766	0.00340071	98.0883	0.00482077	0.0442234	0.901705
103.1	0.000953341	0.0107747	0.00340008	98.0933	0.00482131	0.0442253	0.901699
103.2	0.00095082	0.0107727	0.00339946	98.0984	0.00482186	0.0442273	0.901693
103.3	0.000948306	0.0107707	0.00339884	98.1034	0.0048224	0.0442293	0.901687
103.4	0.000945799	0.0107687	0.00339822	98.1084	0.00482294	0.0442313	0.901681
103.5	0.000943299	0.0107668	0.0033976	98.1134	0.00482348	0.0442332	0.901675
103.6	0.000940806	0.0107648	0.00339698	98.1184	0.00482402	0.0442352	0.901669
103.7	0.000938319	0.0107629	0.00339637	98.1234	0.00482456	0.0442371	0.901663
103.8	0.00093584	0.0107609	0.00339575	98.1283	0.00482509	0.0442391	0.901658
103.9	0.000933368	0.010759	0.00339514	98.1333	0.00482562	0.044241	0.901652
104	0.000930902	0.0107571	0.00339453	98.1382	0.00482616	0.0442429	0.901646
104.1	0.000928444	0.0107551	0.00339392	98.1431	0.00482669	0.0442449	0.90164
104.2	0.000925992	0.0107532	0.00339332	98.148	0.00482722	0.0442468	0.901634
104.3	0.000923547	0.0107513	0.00339271	98.1529	0.00482775	0.0442487	0.901628
104.4	0.000921109	0.0107494	0.00339211	98.1578	0.00482827	0.0442506	0.901622
104.5	0.000918678	0.0107475	0.00339151	98.1626	0.0048288	0.0442525	0.901616
104.6	0.000916253	0.0107456	0.00339091	98.1675	0.00482932	0.0442544	0.901611
104.7	0.000913835	0.0107437	0.00339031	98.1723	0.00482984	0.0442563	0.901605
104.8	0.000911424	0.0107418	0.00338971	98.1772	0.00483037	0.0442582	0.901599
104.9	0.00090902	0.0107399	0.00338912	98.182	0.00483089	0.0442601	0.901593
105	0.000906622	0.010738	0.00338852	98.1868	0.0048314	0.044262	0.901587
105.1	0.000904231	0.0107362	0.00338793	98.1915	0.00483192	0.0442638	0.901582
105.2	0.000901846	0.0107343	0.00338734	98.1963	0.00483244	0.0442657	0.901576
105.3	0.000899468	0.0107324	0.00338675	98.2011	0.00483295	0.0442676	0.90157
105.4	0.000897097	0.0107306	0.00338617	98.2058	0.00483346	0.0442694	0.901565
105.5	0.000894732	0.0107287	0.00338558	98.2105	0.00483398	0.0442713	0.901559
105.6	0.000892374	0.0107269	0.003385	98.2153	0.00483449	0.0442731	0.901553
105.7	0.000890023	0.010725	0.00338442	98.22	0.004835	0.044275	0.901548
105.8	0.000887677	0.0107232	0.00338384	98.2246	0.0048355	0.0442768	0.901542
105.9	0.000885339	0.0107213	0.00338326	98.2293	0.00483601	0.0442787	0.901536
106	0.000883007	0.0107195	0.00338268	98.234	0.00483652	0.0442805	0.901531
106.1	0.000880681	0.0107177	0.00338211	98.2386	0.00483702	0.0442823	0.901525
106.2	0.000878362	0.0107159	0.00338154	98.2433	0.00483752	0.0442841	0.90152
106.3	0.000876049	0.0107141	0.00338096	98.2479	0.00483802	0.0442859	0.901514
106.4	0.000873742	0.0107123	0.00338039	98.2525	0.00483852	0.0442877	0.901508
106.5	0.000871442	0.0107105	0.00337983	98.2571	0.00483902	0.0442895	0.901503
106.6	0.000869149	0.0107087	0.00337926	98.2617	0.00483952	0.0442913	0.901497
106.7	0.000866861	0.0107069	0.00337869	98.2663	0.00484001	0.0442931	0.901492
106.8	0.00086458	0.0107051	0.00337813	98.2708	0.00484051	0.0442949	0.901486
106.9	0.000862305	0.0107033	0.00337757	98.2754	0.004841	0.0442967	0.901481
107	0.000860037	0.0107015	0.00337701	98.2799	0.00484149	0.0442985	0.901475
107.1	0.000857775	0.0106998	0.00337645	98.2845	0.00484198	0.0443002	0.90147
107.2	0.000855519	0.010698	0.00337589	98.289	0.00484247	0.044302	0.901465
107.3	0.000853269	0.0106962	0.00337533	98.2935	0.00484296	0.0443038	0.901459
107.4	0.000851025	0.0106945	0.00337478	98.2979	0.00484345	0.0443055	0.901454
107.5	0.000848788	0.0106927	0.00337423	98.3024	0.00484393	0.0443073	0.901448
107.6	0.000846557	0.010691	0.00337368	98.3069	0.00484442	0.044309	0.901443
107.7	0.000844332	0.0106892	0.00337313	98.3113	0.0048449	0.0443108	0.901438
107.8	0.000842113	0.0106875	0.00337258	98.3158	0.00484538	0.0443125	0.901432
107.9	0.0008399	0.0106858	0.00337203	98.3202	0.00484586	0.0443142	0.901427
108	0.000837693	0.010684	0.00337149	98.3246	0.00484634	0.044316	0.901422
108.1	0.000835493	0.0106823	0.00337094	98.329	0.00484682	0.0443177	0.901416
108.2	0.000833298	0.0106806	0.0033704	98.3334	0.0048473	0.0443194	0.901411
108.3	0.00083111	0.0106789	0.00336986	98.3378	0.00484777	0.0443211	0.901406
108.4	0.000828927	0.0106772	0.00336932	98.3421	0.00484824	0.0443228	0.9014
108.5	0.00082675	0.0106755	0.00336878	98.3465	0.00484872	0.0443245	0.901395
108.6	0.00082458	0.0106738	0.00336825	98.3508	0.00484919	0.0443262	0.90139
108.7	0.000822415	0.0106721	0.00336771	98.3552	0.00484966	0.0443279	0.901385
108.8	0.000820257	0.0106704	0.00336718	98.3595	0.00485013	0.0443296	0.90138
108.9	0.000818104	0.0106687	0.00336665	98.3638	0.0048506	0.0443313	0.901374
109	0.000815957	0.010667	0.00336612	98.3681	0.00485106	0.044333	0.901369
109.1	0.000813817	0.0106653	0.00336559	98.3724	0.00485153	0.0443347	0.901364
109.2	0.000811682	0.0106637	0.00336506	98.3766	0.00485199	0.0443363	0.901359
109.3	0.000809552	0.010662	0.00336454	98.3809	0.00485246	0.044338	0.901354
109.4	0.000807429	0.0106603	0.00336401	98.3851	0.00485292	0.0443397	0.901349
109.5	0.000805312	0.0106587	0.00336349	98.3894	0.00485338	0.0443413	0.901343
109.6	0.0008032	0.010657	0.00336297	98.3936	0.00485384	0.044343	0.901338
109.7	0.000801094	0.0106554	0.00336245	98.3978	0.0048543	0.0443446	0.901333
109.8	0.000798994	0.0106537	0.00336193	98.402	0.00485475	0.0443463	0.901328
109.9	0.0007969	0.0106521	0.00336141	98.4062	0.00485521	0.0443479	0.901323
110	0.000794811	0.0106505	0.0033609	98.4104	0.00485566	0.0443495	0.901318
110.1	0.000792728	0.0106488	0.00336038	98.4145	0.00485612	0.0443512	0.901313
110.2	0.000790651	0.0106472	0.00335987	98.4187	0.00485657	0.0443528	0.901308
110.3	0.00078858	0.0106456	0.00335936	98.4228	0.00485702	0.0443544	0.901303
110.4	0.000786514	0.010644	0.00335885	98.427	0.00485747	0.044356	0.901298
110.5	0.000784454	0.0106424	0.00335834	98.4311	0.00485792	0.0443576	0.901293
110.6	0.000782399	0.0106408	0.00335783	98.4352	0.00485837	0.0443592	0.901288
110.7	0.000780351	0.0106392	0.00335733	98.4393	0.00485881	0.0443608	0.901283
110.8	0.000778307	0.0106376	0.00335682	98.4434	0.00485926	0.0443624	0.901278
110.9	0.00077627	0.010636	0.00335632	98.4475	0.0048597	0.044364	0.901273
111	0.000774238	0.0106344	0.00335582	98.4515	0.00486014	0.0443656	0.901268
111.1	0.000772211	0.0106328	0.00335532	98.4556	0.00486058	0.0443672	0.901263
111.2	0.00077019	0.0106312	0.00335482	98.4596	0.00486103	0.0443688	0.901258
111.3	0.000768175	0.0106296	0.00335432	98.4637	0.00486146	0.0443704	0.901254
111.4	0.000766165	0.0106281	0.00335382	98.4677	0.0048619	0.0443719	0.901249
111.5	0.00076416	0.0106265	0.00335333	98.4717	0.00486234	0.0443735	0.901244
111.6	0.000762161	0.0106249	0.00335284	98.4757	0.00486278	0.0443751	0.901239
111.7	0.000760168	0.0106234	0.00335235	98.4797	0.00486321	0.0443766	0.901234
111.8	0.00075818	0.0106218	0.00335185	98.4836	0.00486364	0.0443782	0.901229
111.9	0.000756197	0.0106203	0.00335137	98.4876	0.00486408	0.0443797	0.901225
112	0.00075422	0.0106187	0.00335088	98.4916	0.00486451	0.0443813	0.90122
112.1	0.000752248	0.0106172	0.00335039	98.4955	0.00486494	0.0443828	0.901215
112.2	0.000750281	0.0106156	0.00334991	98.4994	0.00486537	0.0443844	0.90121
112.3	0.00074832	0.0106141	0.00334942	98.5034	0.0048658	0.0443859	0.901205
112.4	0.000746364	0.0106126	0.00334894	98.5073	0.00486622	0.0443874	0.901201
112.5	0.000744414	0.0106111	0.00334846	98.5112	0.00486665	0.0443889	0.901196
112.6	0.000742469	0.0106095	0.00334798	98.5151	0.00486707	0.0443905	0.901191
112.7	0.000740529	0.010608	0.0033475	98.5189	0.0048675	0.044392	0.901187
112.8	0.000738594	0.0106065	0.00334702	98.5228	0.00486792	0.0443935	0.901182
112.9	0.000736665	0.010605	0.00334655	98.5267	0.00486834	0.044395	0.901177
113	0.000734741	0.0106035	0.00334607	98.5305	0.00486876	0.0443965	0.901173
113.1	0.000732822	0.010602	0.0033456	98.5344	0.00486918	0.044398	0.901168
113.2	0.000730909	0.0106005	0.00334513	98.5382	0.0048696	0.0443995	0.901163
113.3	0.000729	0.010599	0.00334466	98.542	0.00487001	0.044401	0.901159
113.4	0.000727097	0.0105975	0.00334419	98.5458	0.00487043	0.0444025	0.901154
113.5	0.000725199	0.010596	0.00334372	98.5496	0.00487084	0.044404	0.901149
113.6	0.000723306	0.0105946	0.00334325	98.5534	0.00487126	0.0444054	0.901145
113.7	0.000721419	0.0105931	0.00334279	98.5572	0.00487167	0.0444069	0.90114
113.8	0.000719536	0.0105916	0.00334232	98.5609	0.00487208	0.0444084	0.901136
113.9	0.000717659	0.0105902	0.00334186	98.5647	0.00487249	0.0444098	0.901131
114	0.000715786	0.0105887	0.0033414	98.5684	0.0048729	0.0444113	0.901127
114.1	0.000713919	0.0105872	0.00334094	98.5722	0.00487331	0.0444128	0.901122
114.2	0.000712057	0.0105858	0.00334048	98.5759	0.00487372	0.0444142	0.901117
114.3	0.0007102	0.0105843	0.00334002	98.5796	0.00487412	0.0444157	0.901113
114.4	0.000708348	0.0105829	0.00333956	98.5833	0.00487453	0.0444171	0.901108
114.5	0.000706501	0.0105814	0.00333911	98.587	0.00487493	0.0444186	0.901104
114.6	0.000704659	0.01058	0.00333865	98.5907	0.00487534	0.04442	0.901099
114.7	0.000702822	0.0105786	0.0033382	98.5944	0.00487574	0.0444214	0.901095
114.8	0.00070099	0.0105771	0.00333775	98.598	0.00487614	0.0444229	0.901091
114.9	0.000699163	0.0105757	0.0033373	98.6017	0.00487654	0.0444243	0.901086
115	0.00069734	0.0105743	0.00333685	98.6053	0.00487694	0.0444257	0.901082
115.1	0.000695523	0.0105729	0.0033364	98.609	0.00487734	0.0444271	0.901077
115.2	0.000693711	0.0105714	0.00333596	98.6126	0.00487773	0.0444286	0.901073
115.3	0.000691904	0.01057	0.00333551	98.6162	0.00487813	0.04443	0.901068
115.4	0.000690101	0.0105686	0.00333507	98.6198	0.00487852	0.0444314	0.901064
115.5	0.000688304	0.0105672	0.00333462	98.6234	0.00487892	0.0444328	0.90106
115.6	0.000686511	0.0105658	0.00333418	98.627	0.00487931	0.0444342	0.901055
115.7	0.000684723	0.0105644	0.00333374	98.6306	0.0048797	0.0444356	0.901051
115.8	0.00068294	0.010563	0.0033333	98.6341	0.00488009	0.044437	0.901047
115.9	0.000681162	0.0105616	0.00333286	98.6377	0.00488048	0.0444384	0.901042
116	0.000679388	0.0105603	0.00333243	98.6412	0.00488087	0.0444397	0.901038
116.1	0.00067762	0.0105589	0.00333199	98.6448	0.00488126	0.0444411	0.901034
116.2	0.000675856	0.0105575	0.00333156	98.6483	0.00488164	0.0444425	0.901029
116.3	0.000674097	0.0105561	0.00333112	98.6518	0.00488203	0.0444439	0.901025
116.4	0.000672343	0.0105548	0.00333069	98.6553	0.00488241	0.0444452	0.901021
116.5	0.000670593	0.0105534	0.00333026	98.6588	0.0048828	0.0444466	0.901017
116.6	0.000668848	0.010552	0.00332983	98.6623	0.00488318	0.044448	0.901012
116.7	0.000667108	0.0105507	0.0033294	98.6658	0.00488356	0.0444493	0.901008
116.8	0.000665373	0.0105493	0.00332897	98.6693	0.00488394	0.0444507	0.901004
116.9	0.000663642	0.010548	0.00332855	98.6727	0.00488432	0.044452	0.901
117	0.000661916	0.0105466	0.00332812	98.6762	0.0048847	0.0444534	0.900995
117.1	0.000660195	0.0105453	0.0033277	98.6796	0.00488508	0.0444547	0.900991
117.2	0.000658478	0.0105439	0.00332727	98.683	0.00488545	0.0444561	0.900987
117.3	0.000656766	0.0105426	0.00332685	98.6865	0.00488583	0.0444574	0.900983
117.4	0.000655059	0.0105413	0.00332643	98.6899	0.0048862	0.0444587	0.900979
117.5	0.000653356	0.0105399	0.00332601	98.6933	0.00488658	0.0444601	0.900974
117.6	0.000651658	0.0105386	0.00332559	98.6967	0.00488695	0.0444614	0.90097
117.7	0.000649964	0.0105373	0.00332518	98.7001	0.00488732	0.0444627	0.900966
117.8	0.000648275	0.010536	0.00332476	98.7035	0.00488769	0.044464	0.900962
117.9	0.00064659	0.0105347	0.00332435	98.7068	0.00488806	0.0444653	0.900958
118	0.00064491	0.0105333	0.00332393	98.7102	0.00488843	0.0444667	0.900954
118.1	0.000643235	0.010532	0.00332352	98.7135	0.0048888	0.044468	0.90095
118.2	0.000641564	0.0105307	0.00332311	98.7169	0.00488917	0.0444693	0.900946
118.3	0.000639897	0.0105294	0.0033227	98.7202	0.00488953	0.0444706	0.900942
118.4	0.000638235	0.0105281	0.00332229	98.7235	0.0048899	0.0444719	0.900938
118.5	0.000636578	0.0105268	0.00332188	98.7268	0.00489026	0.0444732	0.900934
118.6	0.000634925	0.0105255	0.00332147	98.7302	0.00489062	0.0444745	0.900929
118.7	0.000633276	0.0105243	0.00332107	98.7334	0.00489099	0.0444757	0.900925
118.8	0.000631632	0.010523	0.00332066	98.7367	0.00489135	0.044477	0.900921
118.9	0.000629992	0.0105217	0.00332026	98.74	0.00489171	0.0444783	0.900917
119	0.000628357	0.0105204	0.00331986	98.7433	0.00489207	0.0444796	0.900913
119.1	0.000626726	0.0105192	0.00331945	98.7465	0.00489242	0.0444808	0.900909
119.2	0.0006251	0.0105179	0.00331905	98.7498	0.00489278	0.0444821	0.900905
119.3	0.000623477	0.0105166	0.00331866	98.753	0.00489314	0.0444834	0.900902
119.4	0.00062186	0.0105154	0.00331826	98.7563	0.00489349	0.0444846	0.900898
119.5	0.000620246	0.0105141	0.00331786	98.7595	0.00489385	0.0444859	0.900894
119.6	0.000618637	0.0105128	0.00331746	98.7627	0.0048942	0.0444872	0.90089
119.7	0.000617032	0.0105116	0.00331707	98.7659	0.00489456	0.0444884	0.900886
119.8	0.000615432	0.0105103	0.00331667	98.7691	0.00489491	0.0444897	0.900882
119.9	0.000613836	0.0105091	0.00331628	98.7723	0.00489526	0.0444909	0.900878
120	0.000612244	0.0105079	0.00331589	98.7755	0.00489561	0.0444921	0.900874
120.1	0.000610656	0.0105066	0.0033155	98.7787	0.00489596	0.0444934	0.90087
120.2	0.000609073	0.0105054	0.00331511	98.7819	0.00489631	0.0444946	0.900866
120.3	0.000607494	0.0105041	0.00331472	98.785	0.00489665	0.0444959	0.900862
120.4	0.000605919	0.0105029	0.00331433	98.7882	0.004897	0.0444971	0.900859
120.5	0.000604348	0.0105017	0.00331395	98.7913	0.00489735	0.0444983	0.900855
120.6	0.000602782	0.0105005	0.00331356	98.7944	0.00489769	0.0444995	0.900851
120.7	0.00060122	0.0104993	0.00331318	98.7976	0.00489803	0.0445007	0.900847
120.8	0.000599662	0.010498	0.00331279	98.8007	0.00489838	0.044502	0.900843
120.9	0.000598108	0.0104968	0.00331241	98.8038	0.00489872	0.0445032	0.900839
121	0.000596558	0.0104956	0.00331203	98.8069	0.00489906	0.0445044	0.900836
121.1	0.000595013	0.0104944	0.00331165	98.81	0.0048994	0.0445056	0.900832
121.2	0.000593471	0.0104932	0.00331127	98.8131	0.00489974	0.0445068	0.900828
121.3	0.000591934	0.010492	0.00331089	98.8161	0.00490008	0.044508	0.900824
121.4	0.000590401	0.0104908	0.00331051	98.8192	0.00490042	0.0445092	0.900821
121.5	0.000588872	0.0104896	0.00331014	98.8223	0.00490075	0.0445104	0.900817
121.6	0.000587347	0.0104884	0.00330976	98.8253	0.00490109	0.0445116	0.900813
121.7	0.000585826	0.0104873	0.00330939	98.8283	0.00490142	0.0445127	0.900809
121.8	0.000584309	0.0104861	0.00330902	98.8314	0.00490176	0.0445139	0.900806
121.9	0.000582796	0.0104849	0.00330864	98.8344	0.00490209	0.0445151	0.900802
122	0.000581288	0.0104837	0.00330827	98.8374	0.00490242	0.0445163	0.900798
122.1	0.000579783	0.0104825	0.0033079	98.8404	0.00490276	0.0445175	0.900795
122.2	0.000578282	0.0104814	0.00330753	98.8434	0.00490309	0.0445186	0.900791
122.3	0.000576786	0.0104802	0.00330716	98.8464	0.00490342	0.0445198	0.900787
122.4	0.000575293	0.010479	0.0033068	98.8494	0.00490375	0.044521	0.900784
122.5	0.000573805	0.0104779	0.00330643	98.8524	0.00490407	0.0445221	0.90078
122.6	0.00057232	0.0104767	0.00330607	98.8554	0.0049044	0.0445233	0.900776
122.7	0.000570839	0.0104756	0.0033057	98.8583	0.00490473	0.0445244	0.900773
122.8	0.000569363	0.0104744	0.00330534	98.8613	0.00490505	0.0445256	0.900769
122.9	0.00056789	0.0104733	0.00330498	98.8642	0.00490538	0.0445267	0.900765
123	0.000566421	0.0104721	0.00330461	98.8672	0.0049057	0.0445279	0.900762
123.1	0.000564956	0.010471	0.00330425	98.8701	0.00490602	0.044529	0.900758
123.2	0.000563495	0.0104698	0.00330389	98.873	0.00490635	0.0445302	0.900755
123.3	0.000562038	0.0104687	0.00330354	98.8759	0.00490667	0.0445313	0.900751
123.4	0.000560585	0.0104676	0.00330318	98.8788	0.00490699	0.0445324	0.900747
123.5	0.000559136	0.0104664	0.00330282	98.8817	0.00490731	0.0445336	0.900744
123.6	0.00055769	0.0104653	0.00330247	98.8846	0.00490763	0.0445347	0.90074
123.7	0.000556249	0.0104642	0.00330211	98.8875	0.00490795	0.0445358	0.900737
123.8	0.000554811	0.0104631	0.00330176	98.8904	0.00490826	0.0445369	0.900733
123.9	0.000553377	0.010462	0.00330141	98.8932	0.00490858	0.044538	0.90073
124	0.000551947	0.0104608	0.00330105	98.8961	0.0049089	0.0445392	0.900726
124.1	0.000550521	0.0104597	0.0033007	98.899	0.00490921	0.0445403	0.900723
124.2	0.000549098	0.0104586	0.00330035	98.9018	0.00490952	0.0445414	0.900719
124.3	0.00054768	0.0104575	0.00330001	98.9046	0.00490984	0.0445425	0.900716
124.4	0.000546265	0.0104564	0.00329966	98.9075	0.00491015	0.0445436	0.900712
124.5	0.000544854	0.0104553	0.00329931	98.9103	0.00491046	0.0445447	0.900709
124.6	0.000543446	0.0104542	0.00329896	98.9131	0.00491077	0.0445458	0.900705
124.7	0.000542043	0.0104531	0.00329862	98.9159	0.00491108	0.0445469	0.900702
124.8	0.000540643	0.010452	0.00329828	98.9187	0.00491139	0.044548	0.900698
124.9	0.000539247	0.0104509	0.00329793	98.9215	0.0049117	0.0445491	0.900695
125	0.000537854	0.0104499	0.00329759	98.9243	0.00491201	0.0445501	0.900692
125.1	0.000536466	0.0104488	0.00329725	98.9271	0.00491231	0.0445512	0.900688
125.2	0.000535081	0.0104477	0.00329691	98.9298	0.00491262	0.0445523	0.900685
125.3	0.000533699	0.0104466	0.00329657	98.9326	0.00491293	0.0445534	0.900681
125.4	0.000532322	0.0104456	0.00329623	98.9354	0.00491323	0.0445544	0.900678
125.5	0.000530948	0.0104445	0.00329589	98.9381	0.00491353	0.0445555	0.900675
125.6	0.000529577	0.0104434	0.00329555	98.9408	0.00491384	0.0445566	0.900671
125.7	0.000528211	0.0104423	0.00329522	98.9436	0.00491414	0.0445577	0.900668
125.8	0.000526848	0.0104413	0.00329488	98.9463	0.00491444	0.0445587	0.900665
125.9	0.000525488	0.0104402	0.00329455	98.949	0.00491474	0.0445598	0.900661
126	0.000524132	0.0104392	0.00329422	98.9517	0.00491504	0.0445608	0.900658
126.1	0.00052278	0.0104381	0.00329388	98.9544	0.00491534	0.0445619	0.900655
126.2	0.000521432	0.0104371	0.00329355	98.9571	0.00491564	0.0445629	0.900651
126.3	0.000520086	0.010436	0.00329322	98.9598	0.00491593	0.044564	0.900648
126.4	0.000518745	0.010435	0.00329289	98.9625	0.00491623	0.044565	0.900645
126.5	0.000517407	0.0104339	0.00329256	98.9652	0.00491653	0.0445661	0.900641
126.6	0.000516073	0.0104329	0.00329224	98.9679	0.00491682	0.0445671	0.900638
126.7	0.000514742	0.0104319	0.00329191	98.9705	0.00491712	0.0445681	0.900635
126.8	0.000513415	0.0104308	0.00329158	98.9732	0.00491741	0.0445692	0.900631
126.9	0.000512091	0.0104298	0.00329126	98.9758	0.0049177	0.0445702	0.900628
127	0.000510771	0.0104288	0.00329093	98.9785	0.004918	0.0445712	0.900625
127.1	0.000509454	0.0104277	0.00329061	98.9811	0.00491829	0.0445723	0.900622
127.2	0.000508141	0.0104267	0.00329029	98.9837	0.00491858	0.0445733	0.900618
127.3	0.000506831	0.0104257	0.00328996	98.9863	0.00491887	0.0445743	0.900615
127.4	0.000505525	0.0104247	0.00328964	98.989	0.00491916	0.0445753	0.900612
127.5	0.000504222	0.0104237	0.00328932	98.9916	0.00491944	0.0445763	0.900609
127.6	0.000502923	0.0104227	0.003289	98.9942	0.00491973	0.0445773	0.900606
127.7	0.000501627	0.0104216	0.00328869	98.9967	0.00492002	0.0445784	0.900602
127.8	0.000500335	0.0104206	0.00328837	98.9993	0.00492031	0.0445794	0.900599
127.9	0.000499046	0.0104196	0.00328805	99.0019	0.00492059	0.0445804	0.900596
128	0.00049776	0.0104186	0.00328774	99.0045	0.00492088	0.0445814	0.900593
128.1	0.000496478	0.0104176	0.00328742	99.007	0.00492116	0.0445824	0.90059
128.2	0.000495199	0.0104166	0.00328711	99.0096	0.00492144	0.0445834	0.900587
128.3	0.000493924	0.0104156	0.00328679	99.0122	0.00492172	0.0445844	0.900583
128.4	0.000492651	0.0104147	0.00328648	99.0147	0.00492201	0.0445853	0.90058
128.5	0.000491383	0.0104137	0.00328617	99.0172	0.00492229	0.0445863	0.900577
128.6	0.000490118	0.0104127	0.00328586	99.0198	0.00492257	0.0445873	0.900574
128.7	0.000488856	0.0104117	0.00328555	99.0223	0.00492285	0.0445883	0.900571
128.8	0.000487597	0.0104107	0.00328524	99.0248	0.00492313	0.0445893	0.900568
128.9	0.000486342	0.0104097	0.00328493	99.0273	0.0049234	0.0445903	0.900565
129	0.00048509	0.0104088	0.00328462	99.0298	0.00492368	0.0445912	0.900562
129.1	0.000483841	0.0104078	0.00328432	99.0323	0.00492396	0.0445922	0.900559
129.2	0.000482596	0.0104068	0.00328401	99.0348	0.00492423	0.0445932	0.900555
129.3	0.000481354	0.0104059	0.00328371	99.0373	0.00492451	0.0445941	0.900552
129.4	0.000480115	0.0104049	0.0032834	99.0398	0.00492478	0.0445951	0.900549
129.5	0.00047888	0.0104039	0.0032831	99.0422	0.00492506	0.0445961	0.900546
129.6	0.000477647	0.010403	0.0032828	99.0447	0.00492533	0.044597	0.900543
129.7	0.000476418	0.010402	0.00328249	99.0472	0.0049256	0.044598	0.90054
129.8	0.000475193	0.0104011	0.00328219	99.0496	0.00492588	0.0445989	0.900537
129.9	0.00047397	0.0104001	0.00328189	99.0521	0.00492615	0.0445999	0.900534
130	0.000472751	0.0103992	0.00328159	99.0545	0.00492642	0.0446008	0.900531
130.1	0.000471535	0.0103982	0.00328129	99.0569	0.00492669	0.0446018	0.900528
130.2	0.000470322	0.0103973	0.003281	99.0594	0.00492696	0.0446027	0.900525
130.3	0.000469113	0.0103963	0.0032807	99.0618	0.00492722	0.0446037	0.900522
130.4	0.000467906	0.0103954	0.0032804	99.0642	0.00492749	0.0446046	0.900519
130.5	0.000466703	0.0103945	0.00328011	99.0666	0.00492776	0.0446055	0.900516
130.6	0.000465503	0.0103935	0.00327981	99.069	0.00492802	0.0446065	0.900513
130.7	0.000464306	0.0103926	0.00327952	99.0714	0.00492829	0.0446074	0.90051
130.8	0.000463112	0.0103917	0.00327923	99.0738	0.00492855	0.0446083	0.900507
130.9	0.000461922	0.0103907	0.00327893	99.0762	0.00492882	0.0446093	0.900504
131	0.000460735	0.0103898	0.00327864	99.0785	0.00492908	0.0446102	0.900502
131.1	0.00045955	0.0103889	0.00327835	99.0809	0.00492935	0.0446111	0.900499
131.2	0.000458369	0.010388	0.00327806	99.0833	0.00492961	0.044612	0.900496
131.3	0.000457191	0.0103871	0.00327777	99.0856	0.00492987	0.0446129	0.900493
131.4	0.000456016	0.0103861	0.00327748	99.088	0.00493013	0.0446139	0.90049
131.5	0.000454844	0.0103852	0.0032772	99.0903	0.00493039	0.0446148	0.900487
131.6	0.000453676	0.0103843	0.00327691	99.0926	0.00493065	0.0446157	0.900484
131.7	0.00045251	0.0103834	0.00327662	99.095	0.00493091	0.0446166	0.900481
131.8	0.000451347	0.0103825	0.00327634	99.0973	0.00493117	0.0446175	0.900478
131.9	0.000450188	0.0103816	0.00327605	99.0996	0.00493142	0.0446184	0.900475
132	0.000449032	0.0103807	0.00327577	99.1019	0.00493168	0.0446193	0.900473
132.1	0.000447878	0.0103798	0.00327549	99.1042	0.00493194	0.0446202	0.90047
132.2	0.000446728	0.0103789	0.0032752	99.1065	0.00493219	0.0446211	0.900467
132.3	0.00044558	0.010378	0.00327492	99.1088	0.00493245	0.044622	0.900464
132.4	0.000444436	0.0103771	0.00327464	99.1111	0.0049327	0.0446229	0.900461
132.5	0.000443295	0.0103762	0.00327436	99.1134	0.00493295	0.0446238	0.900458
132.6	0.000442157	0.0103754	0.00327408	99.1157	0.00493321	0.0446246	0.900456
132.7	0.000441021	0.0103745	0.0032738	99.118	0.00493346	0.0446255	0.900453
132.8	0.000439889	0.0103736	0.00327352	99.1202	0.00493371	0.0446264	0.90045
132.9	0.00043876	0.0103727	0.00327325	99.1225	0.00493396	0.0446273	0.900447
133	0.000437633	0.0103718	0.00327297	99.1247	0.00493421	0.0446282	0.900444
133.1	0.00043651	0.010371	0.0032727	99.127	0.00493446	0.044629	0.900442
133.2	0.00043539	0.0103701	0.00327242	99.1292	0.00493471	0.0446299	0.900439
133.3	0.000434272	0.0103692	0.00327215	99.1315	0.00493496	0.0446308	0.900436
133.4	0.000433158	0.0103684	0.00327187	99.1337	0.00493521	0.0446316	0.900433
133.5	0.000432046	0.0103675	0.0032716	99.1359	0.00493545	0.0446325	0.900431
133.6	0.000430937	0.0103666	0.00327133	99.1381	0.0049357	0.0446334	0.900428
133.7	0.000429832	0.0103658	0.00327106	99.1403	0.00493595	0.0446342	0.900425
133.8	0.000428729	0.0103649	0.00327079	99.1425	0.00493619	0.0446351	0.900422
133.9	0.000427629	0.0103641	0.00327052	99.1447	0.00493644	0.0446359	0.90042
134	0.000426532	0.0103632	0.00327025	99.1469	0.00493668	0.0446368	0.900417
134.1	0.000425438	0.0103624	0.00326998	99.1491	0.00493692	0.0446376	0.900414
134.2	0.000424346	0.0103615	0.00326971	99.1513	0.00493717	0.0446385	0.900411
134.3	0.000423258	0.0103607	0.00326944	99.1535	0.00493741	0.0446393	0.900409
134.4	0.000422172	0.0103598	0.00326918	99.1557	0.00493765	0.0446402	0.900406
134.5	0.00042109	0.010359	0.00326891	99.1578	0.00493789	0.044641	0.900403
134.6	0.00042001	0.0103581	0.00326865	99.16	0.00493813	0.0446419	0.900401
134.7	0.000418933	0.0103573	0.00326838	99.1621	0.00493837	0.0446427	0.900398
134.8	0.000417859	0.0103565	0.00326812	99.1643	0.00493861	0.0446435	0.900395
134.9	0.000416787	0.0103556	0.00326786	99.1664	0.00493885	0.0446444	0.900393
135	0.000415719	0.0103548	0.00326759	99.1686	0.00493909	0.0446452	0.90039
135.1	0.000414653	0.010354	0.00326733	99.1707	0.00493932	0.044646	0.900387
135.2	0.00041359	0.0103531	0.00326707	99.1728	0.00493956	0.0446469	0.900385
135.3	0.00041253	0.0103523	0.00326681	99.1749	0.00493979	0.0446477	0.900382
135.4	0.000411472	0.0103515	0.00326655	99.1771	0.00494003	0.0446485	0.90038
135.5	0.000410418	0.0103507	0.00326629	99.1792	0.00494026	0.0446493	0.900377
135.6	0.000409366	0.0103499	0.00326603	99.1813	0.0049405	0.0446501	0.900374
135.7	0.000408317	0.010349	0.00326578	99.1834	0.00494073	0.044651	0.900372
135.8	0.000407271	0.0103482	0.00326552	99.1855	0.00494097	0.0446518	0.900369
135.9	0.000406227	0.0103474	0.00326526	99.1875	0.0049412	0.0446526	0.900367
136	0.000405186	0.0103466	0.00326501	99.1896	0.00494143	0.0446534	0.900364
136.1	0.000404148	0.0103458	0.00326475	99.1917	0.00494166	0.0446542	0.900361
136.2	0.000403113	0.010345	0.0032645	99.1938	0.00494189	0.044655	0.900359
136.3	0.00040208	0.0103442	0.00326425	99.1958	0.00494212	0.0446558	0.900356
136.4	0.00040105	0.0103434	0.00326399	99.1979	0.00494235	0.0446566	0.900354
136.5	0.000400023	0.0103426	0.00326374	99.2	0.00494258	0.0446574	0.900351
136.6	0.000398998	0.0103418	0.00326349	99.202	0.00494281	0.0446582	0.900349
136.7	0.000397976	0.010341	0.00326324	99.204	0.00494303	0.044659	0.900346
136.8	0.000396957	0.0103402	0.00326299	99.2061	0.00494326	0.0446598	0.900344
136.9	0.00039594	0.0103394	0.00326274	99.2081	0.00494349	0.0446606	0.900341
137	0.000394927	0.0103386	0.00326249	99.2101	0.00494371	0.0446614	0.900339
137.1	0.000393915	0.0103379	0.00326224	99.2122	0.00494394	0.0446621	0.900336
137.2	0.000392907	0.0103371	0.003262	99.2142	0.00494416	0.0446629	0.900334
137.3	0.000391901	0.0103363	0.00326175	99.2162	0.00494439	0.0446637	0.900331
137.4	0.000390898	0.0103355	0.0032615	99.2182	0.00494461	0.0446645	0.900329
137.5	0.000389897	0.0103347	0.00326126	99.2202	0.00494483	0.0446653	0.900326
137.6	0.000388899	0.010334	0.00326101	99.2222	0.00494506	0.044666	0.900324
137.7	0.000387903	0.0103332	0.00326077	99.2242	0.00494528	0.0446668	0.900321
137.8	0.000386911	0.0103324	0.00326053	99.2262	0.0049455	0.0446676	0.900319
137.9	0.00038592	0.0103316	0.00326028	99.2282	0.00494572	0.0446684	0.900316
138	0.000384933	0.0103309	0.00326004	99.2301	0.00494594	0.0446691	0.900314
138.1	0.000383948	0.0103301	0.0032598	99.2321	0.00494616	0.0446699	0.900311
138.2	0.000382965	0.0103293	0.00325956	99.2341	0.00494638	0.0446707	0.900309
138.3	0.000381985	0.0103286	0.00325932	99.236	0.0049466	0.0446714	0.900306
138.4	0.000381008	0.0103278	0.00325908	99.238	0.00494682	0.0446722	0.900304
138.5	0.000380033	0.0103271	0.00325884	99.2399	0.00494703	0.0446729	0.900302
138.6	0.000379061	0.0103263	0.0032586	99.2419	0.00494725	0.0446737	0.900299
138.7	0.000378091	0.0103256	0.00325836	99.2438	0.00494747	0.0446744	0.900297
138.8	0.000377124	0.0103248	0.00325813	99.2458	0.00494768	0.0446752	0.900294
138.9	0.000376159	0.0103241	0.00325789	99.2477	0.0049479	0.0446759	0.900292
139	0.000375197	0.0103233	0.00325765	99.2496	0.00494811	0.0446767	0.90029
139.1	0.000374238	0.0103226	0.00325742	99.2515	0.00494833	0.0446774	0.900287
139.2	0.000373281	0.0103218	0.00325718	99.2534	0.00494854	0.0446782	0.900285
139.3	0.000372326	0.0103211	0.00325695	99.2553	0.00494875	0.0446789	0.900282
139.4	0.000371374	0.0103203	0.00325672	99.2573	0.00494896	0.0446797	0.90028
139.5	0.000370424	0.0103196	0.00325648	99.2592	0.00494918	0.0446804	0.900278
139.6	0.000369477	0.0103189	0.00325625	99.261	0.00494939	0.0446811	0.900275
139.7	0.000368533	0.0103181	0.00325602	99.2629	0.0049496	0.0446819	0.900273
139.8	0.00036759	0.0103174	0.00325579	99.2648	0.00494981	0.0446826	0.900271
139.9	0.000366651	0.0103167	0.00325556	99.2667	0.00495002	0.0446833	0.900268
140	0.000365713	0.0103159	0.00325533	99.2686	0.00495023	0.0446841	0.900266
140.1	0.000364779	0.0103152	0.0032551	99.2704	0.00495044	0.0446848	0.900264
140.2	0.000363846	0.0103145	0.00325487	99.2723	0.00495064	0.0446855	0.900261
140.3	0.000362916	0.0103138	0.00325464	99.2742	0.00495085	0.0446862	0.900259
140.4	0.000361989	0.010313	0.00325442	99.276	0.00495106	0.044687	0.900257
140.5	0.000361064	0.0103123	0.00325419	99.2779	0.00495126	0.0446877	0.900254
140.6	0.000360141	0.0103116	0.00325396	99.2797	0.00495147	0.0446884	0.900252
140.7	0.000359221	0.0103109	0.00325374	99.2816	0.00495168	0.0446891	0.90025
140.8	0.000358303	0.0103102	0.00325351	99.2834	0.00495188	0.0446898	0.900248
140.9	0.000357387	0.0103095	0.00325329	99.2852	0.00495209	0.0446905	0.900245
141	0.000356474	0.0103088	0.00325306	99.2871	0.00495229	0.0446912	0.900243
141.1	0.000355563	0.0103081	0.00325284	99.2889	0.00495249	0.0446919	0.900241
141.2	0.000354655	0.0103074	0.00325262	99.2907	0.0049527	0.0446926	0.900238
141.3	0.000353749	0.0103066	0.0032524	99.2925	0.0049529	0.0446934	0.900236
141.4	0.000352846	0.0103059	0.00325218	99.2943	0.0049531	0.0446941	0.900234
141.5	0.000351944	0.0103052	0.00325195	99.2961	0.0049533	0.0446948	0.900232
141.6	0.000351045	0.0103045	0.00325173	99.2979	0.0049535	0.0446955	0.900229
141.7	0.000350149	0.0103039	0.00325151	99.2997	0.0049537	0.0446961	0.900227
141.8	0.000349255	0.0103032	0.00325129	99.3015	0.0049539	0.0446968	0.900225
141.9	0.000348363	0.0103025	0.00325108	99.3033	0.0049541	0.0446975	0.900223
142	0.000347473	0.0103018	0.00325086	99.3051	0.0049543	0.0446982	0.900221
142.1	0.000346586	0.0103011	0.00325064	99.3068	0.0049545	0.0446989	0.900218
142.2	0.000345701	0.0103004	0.00325042	99.3086	0.0049547	0.0446996	0.900216
142.3	0.000344818	0.0102997	0.00325021	99.3104	0.00495489	0.0447003	0.900214
142.4	0.000343938	0.010299	0.00324999	99.3121	0.00495509	0.044701	0.900212
142.5	0.00034306	0.0102983	0.00324978	99.3139	0.00495529	0.0447017	0.90021
142.6	0.000342184	0.0102977	0.00324956	99.3156	0.00495548	0.0447023	0.900207
142.7	0.000341311	0.010297	0.00324935	99.3174	0.00495568	0.044703	0.900205
142.8	0.00034044	0.0102963	0.00324913	99.3191	0.00495587	0.0447037	0.900203
142.9	0.000339571	0.0102956	0.00324892	99.3209	0.00495607	0.0447044	0.900201
143	0.000338704	0.010295	0.00324871	99.3226	0.00495626	0.044705	0.900199
143.1	0.00033784	0.0102943	0.0032485	99.3243	0.00495645	0.0447057	0.900197
143.2	0.000336977	0.0102936	0.00324829	99.326	0.00495664	0.0447064	0.900194
143.3	0.000336117	0.010293	0.00324808	99.3278	0.00495684	0.044707	0.900192
143.4	0.00033526	0.0102923	0.00324787	99.3295	0.00495703	0.0447077	0.90019
143.5	0.000334404	0.0102916	0.00324766	99.3312	0.00495722	0.0447084	0.900188
143.6	0.000333551	0.010291	0.00324745	99.3329	0.00495741	0.044709	0.900186
143.7	0.0003327	0.0102903	0.00324724	99.3346	0.0049576	0.0447097	0.900184
143.8	0.000331851	0.0102896	0.00324703	99.3363	0.00495779	0.0447104	0.900182
143.9	0.000331005	0.010289	0.00324682	99.338	0.00495798	0.044711	0.90018
144	0.00033016	0.0102883	0.00324662	99.3397	0.00495817	0.0447117	0.900177
144.1	0.000329318	0.0102877	0.00324641	99.3414	0.00495836	0.0447123	0.900175
144.2	0.000328478	0.010287	0.0032462	99.343	0.00495855	0.044713	0.900173
144.3	0.00032764	0.0102864	0.003246	99.3447	0.00495873	0.0447136	0.900171
144.4	0.000326805	0.0102857	0.00324579	99.3464	0.00495892	0.0447143	0.900169
144.5	0.000325971	0.0102851	0.00324559	99.3481	0.00495911	0.0447149	0.900167
144.6	0.00032514	0.0102844	0.00324539	99.3497	0.00495929	0.0447156	0.900165
144.7	0.000324311	0.0102838	0.00324518	99.3514	0.00495948	0.0447162	0.900163
144.8	0.000323484	0.0102831	0.00324498	99.353	0.00495966	0.0447169	0.900161
144.9	0.000322659	0.0102825	0.00324478	99.3547	0.00495985	0.0447175	0.900159
145	0.000321836	0.0102819	0.00324458	99.3563	0.00496003	0.0447181	0.900157
145.1	0.000321016	0.0102812	0.00324438	99.358	0.00496021	0.0447188	0.900155
145.2	0.000320197	0.0102806	0.00324418	99.3596	0.0049604	0.0447194	0.900153
145.3	0.000319381	0.01028	0.00324398	99.3612	0.00496058	0.04472	0.900151
145.4	0.000318567	0.0102793	0.00324378	99.3629	0.00496076	0.0447207	0.900149
145.5	0.000317755	0.0102787	0.00324358	99.3645	0.00496094	0.0447213	0.900147
145.6	0.000316945	0.0102781	0.00324338	99.3661	0.00496113	0.0447219	0.900145
145.7	0.000316137	0.0102774	0.00324318	99.3677	0.00496131	0.0447226	0.900143
145.8	0.000315331	0.0102768	0.00324298	99.3693	0.00496149	0.0447232	0.90014
145.9	0.000314528	0.0102762	0.00324279	99.3709	0.00496167	0.0447238	0.900138
146	0.000313726	0.0102756	0.00324259	99.3725	0.00496185	0.0447244	0.900136
146.1	0.000312926	0.010275	0.00324239	99.3741	0.00496202	0.044725	0.900134
146.2	0.000312129	0.0102743	0.0032422	99.3757	0.0049622	0.0447257	0.900133
146.3	0.000311334	0.0102737	0.003242	99.3773	0.00496238	0.0447263	0.900131
146.4	0.00031054	0.0102731	0.00324181	99.3789	0.00496256	0.0447269	0.900129
146.5	0.000309749	0.0102725	0.00324162	99.3805	0.00496274	0.0447275	0.900127
146.6	0.00030896	0.0102719	0.00324142	99.3821	0.00496291	0.0447281	0.900125
146.7	0.000308173	0.0102713	0.00324123	99.3837	0.00496309	0.0447287	0.900123
146.8	0.000307388	0.0102707	0.00324104	99.3852	0.00496326	0.0447293	0.900121
146.9	0.000306605	0.01027	0.00324085	99.3868	0.00496344	0.04473	0.900119
147	0.000305824	0.0102694	0.00324065	99.3884	0.00496361	0.0447306	0.900117
147.1	0.000305045	0.0102688	0.00324046	99.3899	0.00496379	0.0447312	0.900115
147.2	0.000304268	0.0102682	0.00324027	99.3915	0.00496396	0.0447318	0.900113
147.3	0.000303493	0.0102676	0.00324008	99.393	0.00496414	0.0447324	0.900111
147.4	0.00030272	0.010267	0.00323989	99.3946	0.00496431	0.044733	0.900109
147.5	0.000301949	0.0102664	0.00323971	99.3961	0.00496448	0.0447336	0.900107
147.6	0.00030118	0.0102658	0.00323952	99.3976	0.00496465	0.0447342	0.900105
147.7	0.000300413	0.0102652	0.00323933	99.3992	0.00496483	0.0447348	0.900103
147.8	0.000299648	0.0102646	0.00323914	99.4007	0.004965	0.0447354	0.900101
147.9	0.000298885	0.0102641	0.00323896	99.4022	0.00496517	0.0447359	0.900099
148	0.000298124	0.0102635	0.00323877	99.4038	0.00496534	0.0447365	0.900098
148.1	0.000297365	0.0102629	0.00323858	99.4053	0.00496551	0.0447371	0.900096
148.2	0.000296608	0.0102623	0.0032384	99.4068	0.00496568	0.0447377	0.900094
148.3	0.000295853	0.0102617	0.00323821	99.4083	0.00496585	0.0447383	0.900092
148.4	0.0002951	0.0102611	0.00323803	99.4098	0.00496602	0.0447389	0.90009
148.5	0.000294348	0.0102605	0.00323784	99.4113	0.00496619	0.0447395	0.900088
148.6	0.000293599	0.01026	0.00323766	99.4128	0.00496635	0.04474	0.900086
148.7	0.000292852	0.0102594	0.00323748	99.4143	0.00496652	0.0447406	0.900084
148.8	0.000292106	0.0102588	0.0032373	99.4158	0.00496669	0.0447412	0.900083
148.9	0.000291363	0.0102582	0.00323711	99.4173	0.00496685	0.0447418	0.900081
149	0.000290621	0.0102576	0.00323693	99.4188	0.00496702	0.0447424	0.900079
149.1	0.000289882	0.0102571	0.00323675	99.4202	0.00496719	0.0447429	0.900077
149.2	0.000289144	0.0102565	0.00323657	99.4217	0.00496735	0.0447435	0.900075
149.3	0.000288408	0.0102559	0.00323639	99.4232	0.00496752	0.0447441	0.900073
149.4	0.000287674	0.0102554	0.00323621	99.4247	0.00496768	0.0447446	0.900071
149.5	0.000286942	0.0102548	0.00323603	99.4261	0.00496785	0.0447452	0.90007
149.6	0.000286212	0.0102542	0.00323585	99.4276	0.00496801	0.0447458	0.900068
149.7	0.000285484	0.0102537	0.00323567	99.429	0.00496817	0.0447463	0.900066
