# Supplementary material for: Kinetic studies and predictions on the hydrolysis and aminolysis of esters of 2-S-phosphorylacetates
Source: Beilstein J Org Chem. 2010 Aug 16;6:732–41. doi: 10.3762/bjoc.6.87 (PMC2956570; doi:10.3762/bjoc.6.87)
Supplement: File 3 — Prediction of product distribution using m-nitrophenyl ester 7 (R = mNP) [file Beilstein_J_Org_Chem-06-732-s003.xls]

## Sheet: Sheet1
time(mins)	ester	total amine	neutral amine	% reaction	acid	amide	ratio	pH	k0	kOH	pKa	Kw	KNH2
0	0.05	0.055	0.0185116	0	0	0		7.45529	0.0011	7600	7.75	1e-14	5.1
0.15	0.0492674	0.0542919	0.0182733	1.46516	2.45116e-05	0.000708069	0.966541
0.3	0.0485546	0.0536032	0.0180415	2.89089	4.86641e-05	0.00139678	0.966333	2.85292e-07
0.45	0.0478606	0.0529331	0.0178159	4.27877	7.24672e-05	0.00206692	0.966127
0.6	0.0471848	0.0522808	0.0175964	5.6303	9.593e-05	0.00271922	0.965924
0.75	0.0465266	0.0516456	0.0173826	6.9469	0.000119062	0.00335439	0.965722
0.9	0.045885	0.0510269	0.0171744	8.22991	0.00014187	0.00397308	0.965523		amide at 99% reaction
1.05	0.0452597	0.0504241	0.0169715	9.48061	0.000164365	0.00457594	0.965326		93.0327
1.2	0.0446499	0.0498364	0.0167737	10.7002	0.000186553	0.00516355	0.965131
1.35	0.0440551	0.0492635	0.0165809	11.8899	0.000208441	0.0057365	0.964938
1.5	0.0434747	0.0487047	0.0163928	13.0507	0.000230039	0.00629531	0.964747
1.65	0.0429082	0.0481595	0.0162093	14.1837	0.000251351	0.0068405	0.964558
1.8	0.0423551	0.0476274	0.0160302	15.2899	0.000272386	0.00737256	0.96437
1.95	0.0418149	0.047108	0.0158554	16.3702	0.00029315	0.00789197	0.964185
2.1	0.0412872	0.0466008	0.0156847	17.4256	0.000313649	0.00839915	0.964001
2.25	0.0407716	0.0461054	0.0155179	18.4569	0.00033389	0.00889455	0.96382
2.4	0.0402676	0.0456214	0.015355	19.4649	0.000353877	0.00937856	0.963639
2.55	0.0397748	0.0451484	0.0151958	20.4504	0.000373618	0.00985157	0.963461
2.7	0.0392929	0.0446861	0.0150402	21.4141	0.000393117	0.0103139	0.963284
2.85	0.0388216	0.044234	0.014888	22.3568	0.000412379	0.010766	0.963109
3	0.0383604	0.0437918	0.0147392	23.2792	0.000431411	0.0112082	0.962936
3.15	0.0379091	0.0433593	0.0145936	24.1819	0.000450216	0.0116407	0.962764
3.3	0.0374673	0.0429361	0.0144512	25.0655	0.000468801	0.0120639	0.962594
3.45	0.0370347	0.0425219	0.0143118	25.9306	0.000487168	0.0124781	0.962425
3.6	0.0366111	0.0421164	0.0141753	26.7779	0.000505324	0.0128836	0.962258
3.75	0.0361961	0.0417194	0.0140417	27.6078	0.000523272	0.0132806	0.962092
3.9	0.0357895	0.0413305	0.0139108	28.4209	0.000541016	0.0136695	0.961928
4.05	0.0353911	0.0409497	0.0137826	29.2178	0.000558562	0.0140503	0.961766
4.2	0.0350006	0.0405765	0.013657	29.9988	0.000575911	0.0144235	0.961604
4.35	0.0346178	0.0402109	0.013534	30.7644	0.00059307	0.0147891	0.961444
4.5	0.0342424	0.0398524	0.0134133	31.5152	0.000610041	0.0151476	0.961286
4.65	0.0338742	0.0395011	0.0132951	32.2515	0.000626827	0.0154989	0.961129
4.8	0.0335131	0.0391565	0.0131791	32.9738	0.000643434	0.0158435	0.960973
4.95	0.0331588	0.0388187	0.0130654	33.6824	0.000659863	0.0161813	0.960819
5.1	0.0328111	0.0384872	0.0129538	34.3777	0.000676118	0.0165128	0.960665
5.25	0.0324699	0.0381621	0.0128444	35.0602	0.000692204	0.0168379	0.960513
5.4	0.0321349	0.037843	0.012737	35.7301	0.000708121	0.017157	0.960363
5.55	0.0318061	0.0375299	0.0126316	36.3879	0.000723875	0.0174701	0.960213
5.7	0.0314831	0.0372226	0.0125282	37.0338	0.000739467	0.0177774	0.960065
5.85	0.0311659	0.0369208	0.0124266	37.6681	0.000754901	0.0180792	0.959918
6	0.0308544	0.0366246	0.0123269	38.2912	0.00077018	0.0183754	0.959772
6.15	0.0305483	0.0363336	0.012229	38.9034	0.000785306	0.0186664	0.959628
6.3	0.0302475	0.0360478	0.0121328	39.5049	0.000800282	0.0189522	0.959484
6.45	0.029952	0.0357671	0.0120383	40.0961	0.00081511	0.0192329	0.959342
6.6	0.0296615	0.0354912	0.0119455	40.6771	0.000829793	0.0195088	0.959201
6.75	0.0293759	0.0352202	0.0118542	41.2483	0.000844334	0.0197798	0.959061
6.9	0.0290951	0.0349538	0.0117646	41.8099	0.000858735	0.0200462	0.958922
7.05	0.0288189	0.0346919	0.0116764	42.3621	0.000872999	0.0203081	0.958784
7.2	0.0285474	0.0344345	0.0115898	42.9052	0.000887127	0.0205655	0.958647
7.35	0.0282803	0.0341814	0.0115046	43.4394	0.000901122	0.0208186	0.958511
7.5	0.0280175	0.0339325	0.0114208	43.9649	0.000914986	0.0210675	0.958377
7.65	0.027759	0.0336877	0.0113384	44.482	0.000928721	0.0213123	0.958243
7.8	0.0275046	0.033447	0.0112574	44.9908	0.000942329	0.021553	0.95811
7.95	0.0272543	0.0332101	0.0111777	45.4915	0.000955813	0.0217899	0.957978
8.1	0.0270079	0.032977	0.0110992	45.9843	0.000969174	0.022023	0.957848
8.25	0.0267653	0.0327477	0.0110221	46.4694	0.000982414	0.0222523	0.957718
8.4	0.0265265	0.032522	0.0109461	46.947	0.000995535	0.022478	0.957589
8.55	0.0262914	0.0322999	0.0108713	47.4173	0.00100854	0.0227001	0.957461
8.7	0.0260598	0.0320813	0.0107977	47.8803	0.00102143	0.0229187	0.957334
8.85	0.0258318	0.031866	0.0107253	48.3364	0.0010342	0.023134	0.957208
9	0.0256072	0.031654	0.010654	48.7856	0.00104687	0.023346	0.957083
9.15	0.0253859	0.0314453	0.0105837	49.2282	0.00105942	0.0235547	0.956959
9.3	0.0251679	0.0312398	0.0105145	49.6641	0.00107187	0.0237602	0.956835
9.45	0.0249532	0.0310374	0.0104464	50.0937	0.0010842	0.0239626	0.956713
9.6	0.0247415	0.0308379	0.0103793	50.517	0.00109644	0.0241621	0.956591
9.75	0.0245329	0.0306415	0.0103132	50.9341	0.00110857	0.0243585	0.956471
9.9	0.0243274	0.0304479	0.010248	51.3453	0.00112059	0.0245521	0.956351
10.05	0.0241247	0.0302572	0.0101838	51.7506	0.00113252	0.0247428	0.956232
10.2	0.0239249	0.0300693	0.0101206	52.1501	0.00114435	0.0249307	0.956113
10.35	0.023728	0.029884	0.0100582	52.5441	0.00115607	0.025116	0.955996
10.5	0.0235338	0.0297015	0.00999676	52.9325	0.00116771	0.0252985	0.955879
10.65	0.0233423	0.0295215	0.00993619	53.3155	0.00117924	0.0254785	0.955764
10.8	0.0231534	0.0293441	0.00987647	53.6932	0.00119069	0.0256559	0.955649
10.95	0.0229671	0.0291691	0.00981759	54.0658	0.00120204	0.0258309	0.955534
11.1	0.0227833	0.0289966	0.00975954	54.4333	0.0012133	0.0260034	0.955421
11.25	0.0226021	0.0288265	0.00970228	54.7959	0.00122447	0.0261735	0.955308
11.4	0.0224232	0.0286588	0.00964582	55.1535	0.00123555	0.0263412	0.955196
11.55	0.0222468	0.0284933	0.00959013	55.5064	0.00124654	0.0265067	0.955085
11.7	0.0220727	0.0283301	0.0095352	55.8547	0.00125744	0.0266699	0.954974
11.85	0.0219008	0.0281691	0.00948101	56.1983	0.00126827	0.0268309	0.954865
12	0.0217312	0.0280102	0.00942754	56.5375	0.001279	0.0269898	0.954756
12.15	0.0215639	0.0278535	0.00937479	56.8723	0.00128966	0.0271465	0.954647
12.3	0.0213986	0.0276989	0.00932274	57.2027	0.00130023	0.0273011	0.95454
12.45	0.0212355	0.0275463	0.00927138	57.5289	0.00131072	0.0274537	0.954433
12.6	0.0210745	0.0273956	0.00922068	57.851	0.00132113	0.0276044	0.954327
12.75	0.0209155	0.027247	0.00917065	58.1689	0.00133146	0.027753	0.954221
12.9	0.0207585	0.0271003	0.00912126	58.4829	0.00134171	0.0278997	0.954116
13.05	0.0206035	0.0269554	0.00907251	58.793	0.00135189	0.0280446	0.954012
13.2	0.0204504	0.0268124	0.00902438	59.0992	0.00136199	0.0281876	0.953908
13.35	0.0202992	0.0266712	0.00897686	59.4016	0.00137201	0.0283288	0.953805
13.5	0.0201499	0.0265318	0.00892994	59.7003	0.00138197	0.0284682	0.953703
13.65	0.0200023	0.0263942	0.00888361	59.9953	0.00139184	0.0286058	0.953602
13.8	0.0198566	0.0262582	0.00883786	60.2868	0.00140165	0.0287418	0.953501
13.95	0.0197126	0.026124	0.00879267	60.5748	0.00141138	0.028876	0.9534
14.1	0.0195703	0.0259914	0.00874805	60.8593	0.00142105	0.0290086	0.953301
14.25	0.0194298	0.0258604	0.00870397	61.1404	0.00143064	0.0291396	0.953201
14.4	0.0192909	0.025731	0.00866042	61.4182	0.00144017	0.029269	0.953103
14.55	0.0191536	0.0256032	0.00861741	61.6928	0.00144962	0.0293968	0.953005
14.7	0.019018	0.025477	0.00857491	61.9641	0.00145901	0.029523	0.952908
14.85	0.0188839	0.0253522	0.00853292	62.2322	0.00146834	0.0296478	0.952811
15	0.0187514	0.025229	0.00849143	62.4973	0.00147759	0.029771	0.952715
15.15	0.0186204	0.0251071	0.00845043	62.7593	0.00148679	0.0298929	0.952619
15.3	0.0184909	0.0249868	0.00840992	63.0183	0.00149592	0.0300132	0.952524
15.45	0.0183628	0.0248678	0.00836988	63.2743	0.00150498	0.0301322	0.95243
15.6	0.0182363	0.0247502	0.0083303	63.5275	0.00151398	0.0302498	0.952336
15.75	0.0181111	0.024634	0.00829119	63.7778	0.00152292	0.030366	0.952243
15.9	0.0179873	0.0245191	0.00825253	64.0253	0.0015318	0.0304809	0.95215
16.05	0.017865	0.0244056	0.00821431	64.2701	0.00154062	0.0305944	0.952058
16.2	0.0177439	0.0242933	0.00817652	64.5121	0.00154938	0.0307067	0.951966
16.35	0.0176243	0.0241823	0.00813916	64.7515	0.00155808	0.0308177	0.951875
16.5	0.0175059	0.0240726	0.00810223	64.9882	0.00156672	0.0309274	0.951785
16.65	0.0173888	0.0239641	0.00806571	65.2224	0.0015753	0.0310359	0.951695
16.8	0.017273	0.0238568	0.0080296	65.454	0.00158382	0.0311432	0.951605
16.95	0.0171584	0.0237507	0.00799389	65.6832	0.00159229	0.0312493	0.951516
17.1	0.0170451	0.0236458	0.00795857	65.9099	0.0016007	0.0313542	0.951428
17.25	0.0169329	0.023542	0.00792364	66.1341	0.00160906	0.031458	0.95134
17.4	0.016822	0.0234394	0.0078891	66.356	0.00161736	0.0315606	0.951252
17.55	0.0167122	0.0233378	0.00785492	66.5755	0.00162561	0.0316622	0.951165
17.7	0.0166036	0.0232374	0.00782112	66.7928	0.0016338	0.0317626	0.951079
17.85	0.0164961	0.0231381	0.00778769	67.0077	0.00164194	0.0318619	0.950993
18	0.0163898	0.0230398	0.00775461	67.2205	0.00165002	0.0319602	0.950907
18.15	0.0162845	0.0229426	0.00772189	67.431	0.00165806	0.0320574	0.950822
18.3	0.0161803	0.0228464	0.00768951	67.6394	0.00166604	0.0321536	0.950737
18.45	0.0160772	0.0227512	0.00765747	67.8456	0.00167397	0.0322488	0.950653
18.6	0.0159751	0.022657	0.00762578	68.0497	0.00168186	0.032343	0.95057
18.75	0.0158741	0.0225638	0.00759441	68.2518	0.00168969	0.0324362	0.950487
18.9	0.0157741	0.0224716	0.00756337	68.4518	0.00169747	0.0325284	0.950404
19.05	0.0156751	0.0223803	0.00753265	68.6498	0.0017052	0.0326197	0.950322
19.2	0.0155771	0.02229	0.00750225	68.8458	0.00171289	0.03271	0.95024
19.35	0.0154801	0.0222006	0.00747216	69.0399	0.00172052	0.0327994	0.950159
19.5	0.015384	0.0221121	0.00744237	69.232	0.00172811	0.0328879	0.950078
19.65	0.0152889	0.0220245	0.0074129	69.4223	0.00173565	0.0329755	0.949997
19.8	0.0151947	0.0219378	0.00738371	69.6107	0.00174315	0.0330622	0.949917
19.95	0.0151014	0.021852	0.00735483	69.7972	0.0017506	0.033148	0.949838
20.1	0.015009	0.021767	0.00732623	69.982	0.001758	0.033233	0.949758
20.25	0.0149175	0.0216829	0.00729792	70.1649	0.00176536	0.0333171	0.94968
20.4	0.0148269	0.0215996	0.00726989	70.3461	0.00177267	0.0334004	0.949601
20.55	0.0147372	0.0215172	0.00724213	70.5256	0.00177994	0.0334828	0.949524
20.7	0.0146483	0.0214355	0.00721465	70.7033	0.00178717	0.0335645	0.949446
20.85	0.0145603	0.0213547	0.00718744	70.8794	0.00179435	0.0336453	0.949369
21	0.0144731	0.0212746	0.00716049	71.0538	0.00180148	0.0337254	0.949292
21.15	0.0143867	0.0211953	0.00713381	71.2265	0.00180858	0.0338047	0.949216
21.3	0.0143012	0.0211168	0.00710738	71.3976	0.00181563	0.0338832	0.94914
21.45	0.0142164	0.0210391	0.00708121	71.5672	0.00182264	0.0339609	0.949065
21.6	0.0141324	0.020962	0.00705529	71.7351	0.00182961	0.034038	0.94899
21.75	0.0140492	0.0208858	0.00702962	71.9016	0.00183654	0.0341142	0.948915
21.9	0.0139668	0.0208102	0.00700419	72.0664	0.00184343	0.0341898	0.948841
22.05	0.0138851	0.0207354	0.006979	72.2298	0.00185028	0.0342646	0.948767
22.2	0.0138042	0.0206612	0.00695405	72.3917	0.00185708	0.0343388	0.948693
22.35	0.013724	0.0205878	0.00692934	72.5521	0.00186385	0.0344122	0.94862
22.5	0.0136445	0.0205151	0.00690485	72.711	0.00187058	0.0344849	0.948548
22.65	0.0135657	0.020443	0.00688059	72.8686	0.00187727	0.034557	0.948475
22.8	0.0134877	0.0203716	0.00685656	73.0247	0.00188392	0.0346284	0.948403
22.95	0.0134103	0.0203008	0.00683275	73.1794	0.00189053	0.0346992	0.948332
23.1	0.0133336	0.0202307	0.00680915	73.3327	0.0018971	0.0347693	0.94826
23.25	0.0132576	0.0201613	0.00678578	73.4847	0.00190364	0.0348387	0.94819
23.4	0.0131823	0.0200925	0.00676261	73.6354	0.00191014	0.0349075	0.948119
23.55	0.0131077	0.0200243	0.00673966	73.7847	0.0019166	0.0349757	0.948049
23.7	0.0130337	0.0199567	0.00671691	73.9327	0.00192303	0.0350433	0.947979
23.85	0.0129603	0.0198897	0.00669437	74.0794	0.00192942	0.0351103	0.947909
24	0.0128876	0.0198233	0.00667203	74.2249	0.00193577	0.0351767	0.94784
24.15	0.0128155	0.0197576	0.00664989	74.3691	0.00194209	0.0352424	0.947772
24.3	0.012744	0.0196924	0.00662795	74.512	0.00194837	0.0353076	0.947703
24.45	0.0126731	0.0196277	0.0066062	74.6538	0.00195462	0.0353723	0.947635
24.6	0.0126029	0.0195637	0.00658465	74.7943	0.00196083	0.0354363	0.947567
24.75	0.0125332	0.0195002	0.00656328	74.9336	0.00196701	0.0354998	0.9475
24.9	0.0124641	0.0194373	0.0065421	75.0717	0.00197315	0.0355627	0.947433
25.05	0.0123956	0.0193749	0.0065211	75.2087	0.00197926	0.0356251	0.947366
25.2	0.0123277	0.0193131	0.00650029	75.3445	0.00198534	0.0356869	0.9473
25.35	0.0122604	0.0192518	0.00647966	75.4792	0.00199138	0.0357482	0.947234
25.5	0.0121936	0.019191	0.0064592	75.6128	0.00199739	0.035809	0.947168
25.65	0.0121274	0.0191307	0.00643892	75.7453	0.00200337	0.0358693	0.947102
25.8	0.0120617	0.019071	0.00641882	75.8766	0.00200932	0.035929	0.947037
25.95	0.0119965	0.0190118	0.00639888	76.0069	0.00201523	0.0359882	0.946972
26.1	0.0119319	0.0189531	0.00637912	76.1361	0.00202111	0.0360469	0.946908
26.25	0.0118679	0.0188948	0.00635952	76.2643	0.00202696	0.0361052	0.946844
26.4	0.0118043	0.0188371	0.00634009	76.3914	0.00203278	0.0361629	0.94678
26.55	0.0117413	0.0187798	0.00632082	76.5175	0.00203857	0.0362202	0.946716
26.7	0.0116787	0.0187231	0.00630171	76.6425	0.00204432	0.0362769	0.946653
26.85	0.0116167	0.0186668	0.00628276	76.7666	0.00205005	0.0363332	0.94659
27	0.0115552	0.0186109	0.00626397	76.8896	0.00205574	0.0363891	0.946527
27.15	0.0114941	0.0185556	0.00624533	77.0117	0.00206141	0.0364444	0.946465
27.3	0.0114336	0.0185006	0.00622685	77.1328	0.00206704	0.0364994	0.946403
27.45	0.0113735	0.0184462	0.00620852	77.253	0.00207265	0.0365538	0.946341
27.6	0.0113139	0.0183922	0.00619033	77.3721	0.00207822	0.0366078	0.94628
27.75	0.0112548	0.0183386	0.0061723	77.4904	0.00208377	0.0366614	0.946219
27.9	0.0111961	0.0182854	0.00615441	77.6077	0.00208929	0.0367146	0.946158
28.05	0.0111379	0.0182327	0.00613667	77.7241	0.00209478	0.0367673	0.946097
28.2	0.0110802	0.0181804	0.00611907	77.8396	0.00210024	0.0368196	0.946037
28.35	0.0110229	0.0181286	0.00610162	77.9542	0.00210567	0.0368714	0.945977
28.5	0.010966	0.0180771	0.0060843	78.0679	0.00211107	0.0369229	0.945917
28.65	0.0109096	0.0180261	0.00606712	78.1808	0.00211645	0.0369739	0.945858
28.8	0.0108536	0.0179754	0.00605008	78.2927	0.0021218	0.0370246	0.945798
28.95	0.0107981	0.0179252	0.00603317	78.4038	0.00212712	0.0370748	0.945739
29.1	0.010743	0.0178754	0.0060164	78.5141	0.00213241	0.0371246	0.945681
29.25	0.0106882	0.0178259	0.00599975	78.6235	0.00213768	0.0371741	0.945622
29.4	0.0106339	0.0177769	0.00598324	78.7321	0.00214292	0.0372231	0.945564
29.55	0.0105801	0.0177282	0.00596686	78.8399	0.00214813	0.0372718	0.945507
29.7	0.0105266	0.0176799	0.00595061	78.9468	0.00215332	0.0373201	0.945449
29.85	0.0104735	0.017632	0.00593448	79.053	0.00215848	0.037368	0.945392
30	0.0104208	0.0175844	0.00591847	79.1584	0.00216361	0.0374156	0.945335
30.15	0.0103685	0.0175372	0.00590259	79.2629	0.00216872	0.0374628	0.945278
30.3	0.0103166	0.0174904	0.00588684	79.3668	0.0021738	0.0375096	0.945221
30.45	0.0102651	0.017444	0.0058712	79.4698	0.00217886	0.037556	0.945165
30.6	0.010214	0.0173979	0.00585568	79.5721	0.00218389	0.0376021	0.945109
30.75	0.0101632	0.0173521	0.00584028	79.6736	0.0021889	0.0376479	0.945053
30.9	0.0101128	0.0173067	0.005825	79.7744	0.00219388	0.0376933	0.944998
31.05	0.0100628	0.0172616	0.00580983	79.8744	0.00219884	0.0377384	0.944943
31.2	0.0100131	0.0172169	0.00579478	79.9737	0.00220377	0.0377831	0.944888
31.35	0.00996384	0.0171725	0.00577984	80.0723	0.00220868	0.0378275	0.944833
31.5	0.0099149	0.0171285	0.00576501	80.1702	0.00221357	0.0378715	0.944778
31.65	0.00986631	0.0170847	0.00575029	80.2674	0.00221843	0.0379153	0.944724
31.8	0.00981807	0.0170413	0.00573568	80.3639	0.00222326	0.0379587	0.94467
31.95	0.00977018	0.0169983	0.00572118	80.4596	0.00222808	0.0380017	0.944616
32.1	0.00972263	0.0169555	0.00570679	80.5547	0.00223287	0.0380445	0.944563
32.25	0.00967542	0.0169131	0.00569251	80.6492	0.00223763	0.0380869	0.944509
32.4	0.00962854	0.0168709	0.00567832	80.7429	0.00224238	0.0381291	0.944456
32.55	0.009582	0.0168291	0.00566425	80.836	0.0022471	0.0381709	0.944404
32.7	0.00953578	0.0167876	0.00565027	80.9284	0.00225179	0.0382124	0.944351
32.85	0.00948988	0.0167464	0.0056364	81.0202	0.00225647	0.0382536	0.944299
33	0.00944431	0.0167054	0.00562263	81.1114	0.00226112	0.0382946	0.944247
33.15	0.00939906	0.0166648	0.00560895	81.2019	0.00226575	0.0383352	0.944195
33.3	0.00935412	0.0166245	0.00559538	81.2918	0.00227036	0.0383755	0.944143
33.45	0.0093095	0.0165844	0.0055819	81.381	0.00227494	0.0384156	0.944092
33.6	0.00926518	0.0165447	0.00556852	81.4696	0.00227951	0.0384553	0.94404
33.75	0.00922117	0.0165052	0.00555524	81.5577	0.00228405	0.0384948	0.943989
33.9	0.00917746	0.016466	0.00554205	81.6451	0.00228857	0.038534	0.943939
34.05	0.00913405	0.0164271	0.00552895	81.7319	0.00229307	0.0385729	0.943888
34.2	0.00909094	0.0163885	0.00551595	81.8181	0.00229755	0.0386115	0.943838
34.35	0.00904812	0.0163501	0.00550304	81.9038	0.002302	0.0386499	0.943788
34.5	0.0090056	0.016312	0.00549022	81.9888	0.00230644	0.038688	0.943738
34.65	0.00896336	0.0162742	0.00547749	82.0733	0.00231085	0.0387258	0.943688
34.8	0.0089214	0.0162367	0.00546485	82.1572	0.00231525	0.0387633	0.943639
34.95	0.00887973	0.0161994	0.00545229	82.2405	0.00231962	0.0388006	0.943589
35.1	0.00883834	0.0161623	0.00543983	82.3233	0.00232398	0.0388377	0.94354
35.25	0.00879723	0.0161255	0.00542745	82.4055	0.00232831	0.0388745	0.943491
35.4	0.00875639	0.016089	0.00541516	82.4872	0.00233262	0.038911	0.943443
35.55	0.00871582	0.0160527	0.00540295	82.5684	0.00233691	0.0389473	0.943394
35.7	0.00867553	0.0160167	0.00539082	82.6489	0.00234119	0.0389833	0.943346
35.85	0.0086355	0.0159809	0.00537878	82.729	0.00234544	0.0390191	0.943298
36	0.00859573	0.0159454	0.00536682	82.8085	0.00234967	0.0390546	0.94325
36.15	0.00855623	0.0159101	0.00535494	82.8875	0.00235389	0.0390899	0.943203
36.3	0.00851698	0.0158751	0.00534314	82.966	0.00235808	0.0391249	0.943156
36.45	0.00847799	0.0158402	0.00533143	83.044	0.00236226	0.0391598	0.943108
36.6	0.00843926	0.0158057	0.00531979	83.1215	0.00236641	0.0391943	0.943061
36.75	0.00840078	0.0157713	0.00530823	83.1984	0.00237055	0.0392287	0.943015
36.9	0.00836254	0.0157372	0.00529675	83.2749	0.00237467	0.0392628	0.942968
37.05	0.00832456	0.0157033	0.00528534	83.3509	0.00237877	0.0392967	0.942922
37.2	0.00828682	0.0156697	0.00527401	83.4264	0.00238285	0.0393303	0.942875
37.35	0.00824932	0.0156362	0.00526276	83.5014	0.00238691	0.0393638	0.942829
37.5	0.00821207	0.015603	0.00525158	83.5759	0.00239096	0.039397	0.942784
37.65	0.00817505	0.01557	0.00524048	83.6499	0.00239498	0.03943	0.942738
37.8	0.00813827	0.0155373	0.00522945	83.7235	0.00239899	0.0394627	0.942693
37.95	0.00810172	0.0155047	0.00521849	83.7966	0.00240298	0.0394953	0.942647
38.1	0.00806541	0.0154724	0.0052076	83.8692	0.00240695	0.0395276	0.942602
38.25	0.00802932	0.0154402	0.00519679	83.9414	0.0024109	0.0395598	0.942557
38.4	0.00799346	0.0154083	0.00518605	84.0131	0.00241484	0.0395917	0.942513
38.55	0.00795783	0.0153766	0.00517537	84.0843	0.00241876	0.0396234	0.942468
38.7	0.00792242	0.0153451	0.00516477	84.1552	0.00242266	0.0396549	0.942424
38.85	0.00788724	0.0153138	0.00515423	84.2255	0.00242654	0.0396862	0.94238
39	0.00785227	0.0152827	0.00514377	84.2955	0.00243041	0.0397173	0.942336
39.15	0.00781753	0.0152518	0.00513337	84.3649	0.00243426	0.0397482	0.942292
39.3	0.00778299	0.0152211	0.00512303	84.434	0.00243809	0.0397789	0.942249
39.45	0.00774868	0.0151906	0.00511277	84.5026	0.00244191	0.0398094	0.942205
39.6	0.00771457	0.0151603	0.00510257	84.5709	0.00244571	0.0398397	0.942162
39.75	0.00768067	0.0151302	0.00509243	84.6387	0.00244949	0.0398698	0.942119
39.9	0.00764699	0.0151002	0.00508236	84.706	0.00245325	0.0398998	0.942076
40.05	0.00761351	0.0150705	0.00507235	84.773	0.002457	0.0399295	0.942033
40.2	0.00758023	0.015041	0.00506241	84.8395	0.00246073	0.039959	0.941991
40.35	0.00754716	0.0150116	0.00505253	84.9057	0.00246445	0.0399884	0.941949
40.5	0.00751429	0.0149824	0.00504271	84.9714	0.00246815	0.0400176	0.941906
40.65	0.00748162	0.0149535	0.00503295	85.0368	0.00247183	0.0400465	0.941864
40.8	0.00744914	0.0149246	0.00502326	85.1017	0.0024755	0.0400754	0.941823
40.95	0.00741687	0.014896	0.00501362	85.1663	0.00247915	0.040104	0.941781
41.1	0.00738478	0.0148676	0.00500405	85.2304	0.00248279	0.0401324	0.941739
41.25	0.00735289	0.0148393	0.00499453	85.2942	0.00248641	0.0401607	0.941698
41.4	0.00732119	0.0148112	0.00498508	85.3576	0.00249002	0.0401888	0.941657
41.55	0.00728969	0.0147833	0.00497568	85.4206	0.0024936	0.0402167	0.941616
41.7	0.00725836	0.0147555	0.00496634	85.4833	0.00249718	0.0402445	0.941575
41.85	0.00722723	0.014728	0.00495706	85.5455	0.00250074	0.040272	0.941534
42	0.00719628	0.0147006	0.00494784	85.6074	0.00250428	0.0402994	0.941494
42.15	0.00716551	0.0146733	0.00493867	85.669	0.00250781	0.0403267	0.941454
42.3	0.00713493	0.0146462	0.00492956	85.7301	0.00251132	0.0403538	0.941413
42.45	0.00710452	0.0146193	0.0049205	85.791	0.00251482	0.0403807	0.941373
42.6	0.0070743	0.0145926	0.0049115	85.8514	0.0025183	0.0404074	0.941334
42.75	0.00704425	0.014566	0.00490255	85.9115	0.00252177	0.040434	0.941294
42.9	0.00701438	0.0145396	0.00489366	85.9712	0.00252522	0.0404604	0.941254
43.05	0.00698468	0.0145133	0.00488482	86.0306	0.00252866	0.0404867	0.941215
43.2	0.00695515	0.0144872	0.00487604	86.0897	0.00253208	0.0405128	0.941176
43.35	0.0069258	0.0144613	0.00486731	86.1484	0.00253549	0.0405387	0.941137
43.5	0.00689662	0.0144355	0.00485863	86.2068	0.00253889	0.0405645	0.941098
43.65	0.0068676	0.0144099	0.00485	86.2648	0.00254227	0.0405901	0.941059
43.8	0.00683876	0.0143844	0.00484142	86.3225	0.00254564	0.0406156	0.94102
43.95	0.00681007	0.0143591	0.0048329	86.3799	0.00254899	0.0406409	0.940982
44.1	0.00678156	0.0143339	0.00482442	86.4369	0.00255233	0.0406661	0.940944
44.25	0.0067532	0.0143089	0.004816	86.4936	0.00255565	0.0406911	0.940905
44.4	0.00672501	0.014284	0.00480763	86.55	0.00255896	0.040716	0.940867
44.55	0.00669698	0.0142592	0.0047993	86.606	0.00256226	0.0407408	0.94083
44.7	0.00666911	0.0142347	0.00479103	86.6618	0.00256554	0.0407653	0.940792
44.85	0.0066414	0.0142102	0.0047828	86.7172	0.00256881	0.0407898	0.940754
45	0.00661384	0.0141859	0.00477462	86.7723	0.00257207	0.0408141	0.940717
45.15	0.00658644	0.0141618	0.00476649	86.8271	0.00257531	0.0408382	0.94068
45.3	0.0065592	0.0141377	0.00475841	86.8816	0.00257854	0.0408623	0.940642
45.45	0.00653211	0.0141139	0.00475037	86.9358	0.00258176	0.0408861	0.940605
45.6	0.00650517	0.0140901	0.00474238	86.9897	0.00258496	0.0409099	0.940569
45.75	0.00647838	0.0140665	0.00473444	87.0432	0.00258815	0.0409335	0.940532
45.9	0.00645174	0.0140431	0.00472654	87.0965	0.00259132	0.0409569	0.940495
46.05	0.00642525	0.0140197	0.00471869	87.1495	0.00259449	0.0409803	0.940459
46.2	0.0063989	0.0139965	0.00471088	87.2022	0.00259764	0.0410035	0.940423
46.35	0.00637271	0.0139735	0.00470312	87.2546	0.00260077	0.0410265	0.940387
46.5	0.00634665	0.0139505	0.0046954	87.3067	0.0026039	0.0410495	0.940351
46.65	0.00632074	0.0139278	0.00468773	87.3585	0.00260701	0.0410722	0.940315
46.8	0.00629498	0.0139051	0.0046801	87.41	0.00261011	0.0410949	0.940279
46.95	0.00626936	0.0138825	0.00467252	87.4613	0.00261319	0.0411175	0.940243
47.1	0.00624387	0.0138601	0.00466497	87.5123	0.00261627	0.0411399	0.940208
47.25	0.00621853	0.0138379	0.00465747	87.5629	0.00261933	0.0411621	0.940173
47.4	0.00619332	0.0138157	0.00465002	87.6134	0.00262238	0.0411843	0.940138
47.55	0.00616826	0.0137937	0.0046426	87.6635	0.00262541	0.0412063	0.940103
47.7	0.00614333	0.0137718	0.00463523	87.7133	0.00262844	0.0412282	0.940068
47.85	0.00611853	0.01375	0.0046279	87.7629	0.00263145	0.04125	0.940033
48	0.00609387	0.0137283	0.0046206	87.8123	0.00263445	0.0412717	0.939998
48.15	0.00606934	0.0137068	0.00461335	87.8613	0.00263743	0.0412932	0.939964
48.3	0.00604495	0.0136854	0.00460614	87.9101	0.00264041	0.0413146	0.939929
48.45	0.00602068	0.0136641	0.00459898	87.9586	0.00264337	0.0413359	0.939895
48.6	0.00599655	0.0136429	0.00459185	88.0069	0.00264632	0.0413571	0.939861
48.75	0.00597254	0.0136218	0.00458476	88.0549	0.00264926	0.0413782	0.939827
48.9	0.00594867	0.0136009	0.00457771	88.1027	0.00265219	0.0413991	0.939793
49.05	0.00592492	0.01358	0.00457069	88.1502	0.00265511	0.04142	0.939759
49.2	0.0059013	0.0135593	0.00456372	88.1974	0.00265801	0.0414407	0.939726
49.35	0.0058778	0.0135387	0.00455679	88.2444	0.00266091	0.0414613	0.939692
49.5	0.00585443	0.0135182	0.00454989	88.2911	0.00266379	0.0414818	0.939659
49.65	0.00583118	0.0134978	0.00454303	88.3376	0.00266666	0.0415022	0.939626
49.8	0.00580806	0.0134776	0.00453621	88.3839	0.00266952	0.0415224	0.939593
49.95	0.00578506	0.0134574	0.00452943	88.4299	0.00267236	0.0415426	0.93956
50.1	0.00576218	0.0134374	0.00452268	88.4756	0.0026752	0.0415626	0.939527
50.25	0.00573941	0.0134174	0.00451597	88.5212	0.00267802	0.0415826	0.939494
50.4	0.00571677	0.0133976	0.0045093	88.5665	0.00268084	0.0416024	0.939462
50.55	0.00569425	0.0133779	0.00450266	88.6115	0.00268364	0.0416221	0.939429
50.7	0.00567184	0.0133583	0.00449606	88.6563	0.00268643	0.0416417	0.939397
50.85	0.00564956	0.0133388	0.00448949	88.7009	0.00268921	0.0416612	0.939364
51	0.00562738	0.0133194	0.00448296	88.7452	0.00269198	0.0416806	0.939332
51.15	0.00560533	0.0133001	0.00447647	88.7893	0.00269474	0.0416999	0.9393
51.3	0.00558338	0.0132809	0.00447001	88.8332	0.00269749	0.0417191	0.939268
51.45	0.00556155	0.0132618	0.00446358	88.8769	0.00270023	0.0417382	0.939237
51.6	0.00553983	0.0132428	0.00445719	88.9203	0.00270295	0.0417572	0.939205
51.75	0.00551823	0.0132239	0.00445083	88.9635	0.00270567	0.0417761	0.939174
51.9	0.00549674	0.0132051	0.00444451	89.0065	0.00270837	0.0417949	0.939142
52.05	0.00547535	0.0131864	0.00443822	89.0493	0.00271107	0.0418136	0.939111
52.2	0.00545408	0.0131678	0.00443196	89.0918	0.00271375	0.0418322	0.93908
52.35	0.00543291	0.0131493	0.00442574	89.1342	0.00271643	0.0418507	0.939049
52.5	0.00541185	0.0131309	0.00441954	89.1763	0.00271909	0.0418691	0.939018
52.65	0.0053909	0.0131126	0.00441339	89.2182	0.00272174	0.0418874	0.938987
52.8	0.00537006	0.0130944	0.00440726	89.2599	0.00272438	0.0419056	0.938956
52.95	0.00534932	0.0130763	0.00440117	89.3014	0.00272702	0.0419237	0.938926
53.1	0.00532869	0.0130583	0.0043951	89.3426	0.00272964	0.0419417	0.938895
53.25	0.00530816	0.0130404	0.00438907	89.3837	0.00273225	0.0419596	0.938865
53.4	0.00528774	0.0130226	0.00438307	89.4245	0.00273485	0.0419774	0.938834
53.55	0.00526741	0.0130049	0.00437711	89.4652	0.00273745	0.0419951	0.938804
53.7	0.00524719	0.0129872	0.00437117	89.5056	0.00274003	0.0420128	0.938774
53.85	0.00522707	0.0129697	0.00436527	89.5459	0.0027426	0.0420303	0.938744
54	0.00520706	0.0129522	0.00435939	89.5859	0.00274516	0.0420478	0.938714
54.15	0.00518714	0.0129349	0.00435355	89.6257	0.00274772	0.0420651	0.938685
54.3	0.00516732	0.0129176	0.00434773	89.6654	0.00275026	0.0420824	0.938655
54.45	0.0051476	0.0129004	0.00434195	89.7048	0.00275279	0.0420996	0.938626
54.6	0.00512798	0.0128833	0.00433619	89.744	0.00275532	0.0421167	0.938596
54.75	0.00510845	0.0128663	0.00433047	89.7831	0.00275783	0.0421337	0.938567
54.9	0.00508903	0.0128494	0.00432477	89.8219	0.00276033	0.0421506	0.938538
55.05	0.00506969	0.0128325	0.0043191	89.8606	0.00276283	0.0421675	0.938509
55.2	0.00505046	0.0128158	0.00431347	89.8991	0.00276531	0.0421842	0.93848
55.35	0.00503132	0.0127991	0.00430786	89.9374	0.00276779	0.0422009	0.938451
55.5	0.00501227	0.0127825	0.00430228	89.9755	0.00277026	0.0422175	0.938422
55.65	0.00499332	0.012766	0.00429672	90.0134	0.00277271	0.042234	0.938393
55.8	0.00497446	0.0127496	0.0042912	90.0511	0.00277516	0.0422504	0.938365
55.95	0.00495569	0.0127333	0.0042857	90.0886	0.0027776	0.0422667	0.938336
56.1	0.00493701	0.012717	0.00428023	90.126	0.00278003	0.042283	0.938308
56.25	0.00491842	0.0127009	0.00427479	90.1632	0.00278245	0.0422991	0.93828
56.4	0.00489993	0.0126848	0.00426938	90.2001	0.00278486	0.0423152	0.938252
56.55	0.00488152	0.0126688	0.00426399	90.237	0.00278726	0.0423312	0.938223
56.7	0.00486321	0.0126529	0.00425863	90.2736	0.00278966	0.0423471	0.938196
56.85	0.00484498	0.012637	0.0042533	90.31	0.00279204	0.042363	0.938168
57	0.00482684	0.0126213	0.004248	90.3463	0.00279442	0.0423787	0.93814
57.15	0.00480879	0.0126056	0.00424272	90.3824	0.00279678	0.0423944	0.938112
57.3	0.00479082	0.01259	0.00423746	90.4184	0.00279914	0.04241	0.938085
57.45	0.00477294	0.0125744	0.00423224	90.4541	0.00280149	0.0424256	0.938057
57.6	0.00475515	0.012559	0.00422703	90.4897	0.00280383	0.042441	0.93803
57.75	0.00473744	0.0125436	0.00422186	90.5251	0.00280616	0.0424564	0.938003
57.9	0.00471982	0.0125283	0.00421671	90.5604	0.00280848	0.0424717	0.937975
58.05	0.00470228	0.0125131	0.00421159	90.5954	0.0028108	0.0424869	0.937948
58.2	0.00468482	0.0124979	0.00420649	90.6304	0.0028131	0.0425021	0.937921
58.35	0.00466745	0.0124828	0.00420141	90.6651	0.0028154	0.0425172	0.937895
58.5	0.00465016	0.0124678	0.00419636	90.6997	0.00281769	0.0425322	0.937868
58.65	0.00463295	0.0124529	0.00419134	90.7341	0.00281997	0.0425471	0.937841
58.8	0.00461583	0.0124381	0.00418634	90.7683	0.00282224	0.0425619	0.937815
58.95	0.00459878	0.0124233	0.00418136	90.8024	0.0028245	0.0425767	0.937788
59.1	0.00458182	0.0124086	0.00417641	90.8364	0.00282675	0.0425914	0.937762
59.25	0.00456493	0.0123939	0.00417149	90.8701	0.002829	0.0426061	0.937735
59.4	0.00454813	0.0123794	0.00416658	90.9037	0.00283124	0.0426206	0.937709
59.55	0.0045314	0.0123649	0.0041617	90.9372	0.00283347	0.0426351	0.937683
59.7	0.00451475	0.0123504	0.00415685	90.9705	0.00283569	0.0426496	0.937657
59.85	0.00449818	0.0123361	0.00415202	91.0036	0.0028379	0.0426639	0.937631
60	0.00448169	0.0123218	0.00414721	91.0366	0.00284011	0.0426782	0.937605
60.15	0.00446528	0.0123076	0.00414242	91.0694	0.0028423	0.0426924	0.937579
60.3	0.00444894	0.0122934	0.00413766	91.1021	0.00284449	0.0427066	0.937554
60.45	0.00443267	0.0122793	0.00413292	91.1347	0.00284667	0.0427207	0.937528
60.6	0.00441648	0.0122653	0.0041282	91.167	0.00284885	0.0427347	0.937503
60.75	0.00440037	0.0122514	0.00412351	91.1993	0.00285101	0.0427486	0.937477
60.9	0.00438433	0.0122375	0.00411883	91.2313	0.00285317	0.0427625	0.937452
61.05	0.00436837	0.0122237	0.00411419	91.2633	0.00285532	0.0427763	0.937427
61.2	0.00435248	0.0122099	0.00410956	91.295	0.00285746	0.0427901	0.937402
61.35	0.00433666	0.0121963	0.00410495	91.3267	0.00285959	0.0428037	0.937377
61.5	0.00432092	0.0121826	0.00410037	91.3582	0.00286172	0.0428174	0.937352
61.65	0.00430525	0.0121691	0.00409581	91.3895	0.00286384	0.0428309	0.937327
61.8	0.00428965	0.0121556	0.00409127	91.4207	0.00286595	0.0428444	0.937302
61.95	0.00427412	0.0121422	0.00408675	91.4518	0.00286805	0.0428578	0.937277
62.1	0.00425866	0.0121288	0.00408225	91.4827	0.00287015	0.0428712	0.937253
62.25	0.00424327	0.0121155	0.00407777	91.5135	0.00287224	0.0428845	0.937228
62.4	0.00422796	0.0121023	0.00407332	91.5441	0.00287432	0.0428977	0.937204
62.55	0.00421271	0.0120891	0.00406888	91.5746	0.00287639	0.0429109	0.937179
62.7	0.00419753	0.012076	0.00406447	91.6049	0.00287845	0.042924	0.937155
62.85	0.00418242	0.0120629	0.00406008	91.6352	0.00288051	0.0429371	0.937131
63	0.00416738	0.0120499	0.00405571	91.6652	0.00288256	0.0429501	0.937107
63.15	0.00415241	0.012037	0.00405135	91.6952	0.0028846	0.042963	0.937083
63.3	0.0041375	0.0120241	0.00404702	91.725	0.00288664	0.0429759	0.937059
63.45	0.00412266	0.0120113	0.00404271	91.7547	0.00288867	0.0429887	0.937035
63.6	0.00410789	0.0119986	0.00403842	91.7842	0.00289069	0.0430014	0.937011
63.75	0.00409319	0.0119859	0.00403415	91.8136	0.0028927	0.0430141	0.936987
63.9	0.00407855	0.0119733	0.0040299	91.8429	0.00289471	0.0430267	0.936964
64.05	0.00406398	0.0119607	0.00402566	91.872	0.00289671	0.0430393	0.93694
64.2	0.00404947	0.0119482	0.00402145	91.9011	0.0028987	0.0430518	0.936917
64.35	0.00403503	0.0119357	0.00401726	91.9299	0.00290069	0.0430643	0.936894
64.5	0.00402065	0.0119233	0.00401309	91.9587	0.00290266	0.0430767	0.93687
64.65	0.00400633	0.011911	0.00400893	91.9873	0.00290464	0.043089	0.936847
64.8	0.00399208	0.0118987	0.0040048	92.0158	0.0029066	0.0431013	0.936824
64.95	0.00397789	0.0118865	0.00400068	92.0442	0.00290856	0.0431135	0.936801
65.1	0.00396377	0.0118743	0.00399658	92.0725	0.00291051	0.0431257	0.936778
65.25	0.00394971	0.0118622	0.0039925	92.1006	0.00291245	0.0431378	0.936755
65.4	0.00393571	0.0118501	0.00398844	92.1286	0.00291439	0.0431499	0.936732
65.55	0.00392177	0.0118381	0.0039844	92.1565	0.00291632	0.0431619	0.936709
65.7	0.00390789	0.0118261	0.00398038	92.1842	0.00291824	0.0431739	0.936687
65.85	0.00389408	0.0118142	0.00397637	92.2118	0.00292015	0.0431858	0.936664
66	0.00388032	0.0118024	0.00397239	92.2394	0.00292206	0.0431976	0.936642
66.15	0.00386663	0.0117906	0.00396842	92.2667	0.00292397	0.0432094	0.936619
66.3	0.003853	0.0117789	0.00396447	92.294	0.00292586	0.0432211	0.936597
66.45	0.00383942	0.0117672	0.00396053	92.3212	0.00292775	0.0432328	0.936575
66.6	0.00382591	0.0117555	0.00395662	92.3482	0.00292963	0.0432445	0.936552
66.75	0.00381245	0.011744	0.00395272	92.3751	0.00293151	0.043256	0.93653
66.9	0.00379905	0.0117324	0.00394884	92.4019	0.00293338	0.0432676	0.936508
67.05	0.00378571	0.011721	0.00394498	92.4286	0.00293524	0.043279	0.936486
67.2	0.00377243	0.0117095	0.00394113	92.4551	0.0029371	0.0432905	0.936464
67.35	0.00375921	0.0116982	0.0039373	92.4816	0.00293894	0.0433018	0.936443
67.5	0.00374605	0.0116868	0.00393349	92.5079	0.00294079	0.0433132	0.936421
67.65	0.00373294	0.0116756	0.0039297	92.5341	0.00294262	0.0433244	0.936399
67.8	0.00371988	0.0116643	0.00392592	92.5602	0.00294445	0.0433357	0.936378
67.95	0.00370689	0.0116532	0.00392216	92.5862	0.00294628	0.0433468	0.936356
68.1	0.00369395	0.011642	0.00391842	92.6121	0.00294809	0.043358	0.936335
68.25	0.00368107	0.011631	0.00391469	92.6379	0.00294991	0.043369	0.936313
68.4	0.00366824	0.0116199	0.00391098	92.6635	0.00295171	0.0433801	0.936292
68.55	0.00365546	0.011609	0.00390729	92.6891	0.00295351	0.043391	0.936271
68.7	0.00364275	0.011598	0.00390361	92.7145	0.0029553	0.043402	0.936249
68.85	0.00363008	0.0115872	0.00389995	92.7398	0.00295709	0.0434128	0.936228
69	0.00361747	0.0115763	0.0038963	92.7651	0.00295887	0.0434237	0.936207
69.15	0.00360492	0.0115656	0.00389267	92.7902	0.00296064	0.0434344	0.936186
69.3	0.00359241	0.0115548	0.00388906	92.8152	0.00296241	0.0434452	0.936165
69.45	0.00357996	0.0115441	0.00388546	92.8401	0.00296417	0.0434559	0.936145
69.6	0.00356757	0.0115335	0.00388188	92.8649	0.00296592	0.0434665	0.936124
69.75	0.00355522	0.0115229	0.00387832	92.8896	0.00296767	0.0434771	0.936103
69.9	0.00354293	0.0115123	0.00387477	92.9141	0.00296941	0.0434877	0.936083
70.05	0.0035307	0.0115018	0.00387123	92.9386	0.00297115	0.0434982	0.936062
70.2	0.00351851	0.0114914	0.00386771	92.963	0.00297288	0.0435086	0.936042
70.35	0.00350637	0.011481	0.00386421	92.9873	0.00297461	0.043519	0.936021
70.5	0.00349429	0.0114706	0.00386072	93.0114	0.00297633	0.0435294	0.936001
70.65	0.00348226	0.0114603	0.00385725	93.0355	0.00297804	0.0435397	0.935981
70.8	0.00347027	0.01145	0.00385379	93.0595	0.00297975	0.04355	0.93596
70.95	0.00345834	0.0114398	0.00385034	93.0833	0.00298145	0.0435602	0.93594
71.1	0.00344646	0.0114296	0.00384692	93.1071	0.00298314	0.0435704	0.93592
71.25	0.00343463	0.0114195	0.0038435	93.1307	0.00298483	0.0435805	0.9359
71.4	0.00342284	0.0114094	0.0038401	93.1543	0.00298652	0.0435906	0.93588
71.55	0.00341111	0.0113993	0.00383672	93.1778	0.00298819	0.0436007	0.93586
71.7	0.00339943	0.0113893	0.00383335	93.2011	0.00298987	0.0436107	0.935841
71.85	0.00338779	0.0113793	0.00382999	93.2244	0.00299153	0.0436207	0.935821
72	0.0033762	0.0113694	0.00382665	93.2476	0.00299319	0.0436306	0.935801
72.15	0.00336467	0.0113595	0.00382333	93.2707	0.00299485	0.0436405	0.935782
72.3	0.00335318	0.0113497	0.00382001	93.2936	0.0029965	0.0436503	0.935762
72.45	0.00334173	0.0113399	0.00381672	93.3165	0.00299814	0.0436601	0.935743
72.6	0.00333034	0.0113301	0.00381343	93.3393	0.00299978	0.0436699	0.935723
72.75	0.00331899	0.0113204	0.00381016	93.362	0.00300141	0.0436796	0.935704
72.9	0.00330769	0.0113107	0.00380691	93.3846	0.00300304	0.0436893	0.935684
73.05	0.00329643	0.0113011	0.00380366	93.4071	0.00300466	0.0436989	0.935665
73.2	0.00328523	0.0112915	0.00380043	93.4295	0.00300628	0.0437085	0.935646
73.35	0.00327406	0.011282	0.00379722	93.4519	0.00300789	0.043718	0.935627
73.5	0.00326295	0.0112724	0.00379402	93.4741	0.00300949	0.0437276	0.935608
73.65	0.00325188	0.011263	0.00379083	93.4962	0.00301109	0.043737	0.935589
73.8	0.00324085	0.0112535	0.00378766	93.5183	0.00301269	0.0437465	0.93557
73.95	0.00322987	0.0112441	0.0037845	93.5403	0.00301428	0.0437559	0.935551
74.1	0.00321894	0.0112348	0.00378135	93.5621	0.00301586	0.0437652	0.935532
74.25	0.00320805	0.0112255	0.00377822	93.5839	0.00301744	0.0437745	0.935514
74.4	0.0031972	0.0112162	0.00377509	93.6056	0.00301901	0.0437838	0.935495
74.55	0.0031864	0.011207	0.00377199	93.6272	0.00302058	0.043793	0.935476
74.7	0.00317565	0.0111978	0.00376889	93.6487	0.00302214	0.0438022	0.935458
74.85	0.00316493	0.0111886	0.00376581	93.6701	0.0030237	0.0438114	0.935439
75	0.00315427	0.0111795	0.00376274	93.6915	0.00302525	0.0438205	0.935421
75.15	0.00314364	0.0111704	0.00375969	93.7127	0.00302679	0.0438296	0.935403
75.3	0.00313306	0.0111614	0.00375664	93.7339	0.00302833	0.0438386	0.935384
75.45	0.00312252	0.0111524	0.00375361	93.755	0.00302987	0.0438476	0.935366
75.6	0.00311202	0.0111434	0.00375059	93.776	0.0030314	0.0438566	0.935348
75.75	0.00310157	0.0111345	0.00374759	93.7969	0.00303293	0.0438655	0.93533
75.9	0.00309115	0.0111256	0.0037446	93.8177	0.00303445	0.0438744	0.935312
76.05	0.00308078	0.0111167	0.00374162	93.8384	0.00303596	0.0438833	0.935294
76.2	0.00307045	0.0111079	0.00373865	93.8591	0.00303747	0.0438921	0.935276
76.35	0.00306017	0.0110991	0.00373569	93.8797	0.00303898	0.0439009	0.935258
76.5	0.00304992	0.0110904	0.00373275	93.9002	0.00304048	0.0439096	0.93524
76.65	0.00303972	0.0110817	0.00372982	93.9206	0.00304197	0.0439183	0.935222
76.8	0.00302955	0.011073	0.0037269	93.9409	0.00304346	0.043927	0.935205
76.95	0.00301943	0.0110644	0.00372399	93.9611	0.00304495	0.0439356	0.935187
77.1	0.00300935	0.0110558	0.0037211	93.9813	0.00304643	0.0439442	0.935169
77.25	0.00299931	0.0110472	0.00371821	94.0014	0.0030479	0.0439528	0.935152
77.4	0.00298931	0.0110387	0.00371534	94.0214	0.00304938	0.0439613	0.935134
77.55	0.00297934	0.0110302	0.00371248	94.0413	0.00305084	0.0439698	0.935117
77.7	0.00296942	0.0110217	0.00370963	94.0612	0.0030523	0.0439783	0.9351
77.85	0.00295954	0.0110133	0.0037068	94.0809	0.00305376	0.0439867	0.935082
78	0.0029497	0.0110049	0.00370397	94.1006	0.00305521	0.0439951	0.935065
78.15	0.00293989	0.0109965	0.00370116	94.1202	0.00305665	0.0440035	0.935048
78.3	0.00293013	0.0109882	0.00369836	94.1397	0.0030581	0.0440118	0.935031
78.45	0.0029204	0.0109799	0.00369557	94.1592	0.00305953	0.0440201	0.935014
78.6	0.00291071	0.0109717	0.00369279	94.1786	0.00306096	0.0440283	0.934997
78.75	0.00290106	0.0109635	0.00369002	94.1979	0.00306239	0.0440365	0.93498
78.9	0.00289145	0.0109553	0.00368726	94.2171	0.00306381	0.0440447	0.934963
79.05	0.00288188	0.0109471	0.00368452	94.2362	0.00306523	0.0440529	0.934946
79.2	0.00287234	0.010939	0.00368179	94.2553	0.00306664	0.044061	0.934929
79.35	0.00286284	0.0109309	0.00367906	94.2743	0.00306805	0.0440691	0.934912
79.5	0.00285338	0.0109228	0.00367635	94.2932	0.00306945	0.0440772	0.934896
79.65	0.00284396	0.0109148	0.00367365	94.3121	0.00307085	0.0440852	0.934879
79.8	0.00283457	0.0109068	0.00367096	94.3309	0.00307225	0.0440932	0.934862
79.95	0.00282522	0.0108989	0.00366828	94.3496	0.00307364	0.0441011	0.934846
80.1	0.00281591	0.0108909	0.00366561	94.3682	0.00307502	0.0441091	0.934829
80.25	0.00280663	0.010883	0.00366295	94.3867	0.0030764	0.044117	0.934813
80.4	0.00279739	0.0108752	0.00366031	94.4052	0.00307778	0.0441248	0.934796
80.55	0.00278819	0.0108673	0.00365767	94.4236	0.00307915	0.0441327	0.93478
80.7	0.00277902	0.0108595	0.00365505	94.442	0.00308052	0.0441405	0.934764
80.85	0.00276989	0.0108518	0.00365243	94.4602	0.00308188	0.0441482	0.934748
81	0.00276079	0.010844	0.00364983	94.4784	0.00308324	0.044156	0.934731
81.15	0.00275173	0.0108363	0.00364723	94.4965	0.00308459	0.0441637	0.934715
81.3	0.0027427	0.0108286	0.00364465	94.5146	0.00308594	0.0441714	0.934699
81.45	0.00273371	0.010821	0.00364207	94.5326	0.00308728	0.044179	0.934683
81.6	0.00272475	0.0108134	0.00363951	94.5505	0.00308862	0.0441866	0.934667
81.75	0.00271583	0.0108058	0.00363696	94.5683	0.00308996	0.0441942	0.934651
81.9	0.00270694	0.0107982	0.00363441	94.5861	0.00309129	0.0442018	0.934635
82.05	0.00269809	0.0107907	0.00363188	94.6038	0.00309262	0.0442093	0.93462
82.2	0.00268927	0.0107832	0.00362936	94.6215	0.00309394	0.0442168	0.934604
82.35	0.00268048	0.0107757	0.00362684	94.639	0.00309526	0.0442243	0.934588
82.5	0.00267173	0.0107683	0.00362434	94.6565	0.00309657	0.0442317	0.934572
82.65	0.00266302	0.0107609	0.00362185	94.674	0.00309788	0.0442391	0.934557
82.8	0.00265433	0.0107535	0.00361936	94.6913	0.00309919	0.0442465	0.934541
82.95	0.00264568	0.0107462	0.00361689	94.7086	0.00310049	0.0442538	0.934526
83.1	0.00263706	0.0107389	0.00361443	94.7259	0.00310179	0.0442611	0.93451
83.25	0.00262848	0.0107316	0.00361197	94.743	0.00310308	0.0442684	0.934495
83.4	0.00261993	0.0107243	0.00360953	94.7601	0.00310437	0.0442757	0.934479
83.55	0.00261141	0.0107171	0.00360709	94.7772	0.00310565	0.0442829	0.934464
83.7	0.00260292	0.0107099	0.00360467	94.7942	0.00310693	0.0442901	0.934449
83.85	0.00259447	0.0107027	0.00360225	94.8111	0.00310821	0.0442973	0.934434
84	0.00258605	0.0106955	0.00359984	94.8279	0.00310948	0.0443045	0.934418
84.15	0.00257766	0.0106884	0.00359745	94.8447	0.00311075	0.0443116	0.934403
84.3	0.0025693	0.0106813	0.00359506	94.8614	0.00311201	0.0443187	0.934388
84.45	0.00256098	0.0106742	0.00359268	94.878	0.00311327	0.0443258	0.934373
84.6	0.00255268	0.0106672	0.00359031	94.8946	0.00311453	0.0443328	0.934358
84.75	0.00254442	0.0106602	0.00358795	94.9112	0.00311578	0.0443398	0.934343
84.9	0.00253619	0.0106532	0.0035856	94.9276	0.00311703	0.0443468	0.934328
85.05	0.00252799	0.0106463	0.00358326	94.944	0.00311827	0.0443537	0.934314
85.2	0.00251982	0.0106393	0.00358093	94.9604	0.00311951	0.0443607	0.934299
85.35	0.00251168	0.0106324	0.00357861	94.9766	0.00312074	0.0443676	0.934284
85.5	0.00250357	0.0106255	0.00357629	94.9929	0.00312197	0.0443745	0.934269
85.65	0.0024955	0.0106187	0.00357399	95.009	0.0031232	0.0443813	0.934255
85.8	0.00248745	0.0106119	0.00357169	95.0251	0.00312443	0.0443881	0.93424
85.95	0.00247943	0.0106051	0.0035694	95.0411	0.00312565	0.0443949	0.934225
86.1	0.00247145	0.0105983	0.00356712	95.0571	0.00312686	0.0444017	0.934211
86.25	0.00246349	0.0105916	0.00356485	95.073	0.00312807	0.0444084	0.934196
86.4	0.00245557	0.0105848	0.00356259	95.0889	0.00312928	0.0444152	0.934182
86.55	0.00244767	0.0105782	0.00356034	95.1047	0.00313048	0.0444218	0.934168
86.7	0.0024398	0.0105715	0.0035581	95.1204	0.00313168	0.0444285	0.934153
86.85	0.00243197	0.0105648	0.00355586	95.1361	0.00313288	0.0444352	0.934139
87	0.00242416	0.0105582	0.00355363	95.1517	0.00313407	0.0444418	0.934125
87.15	0.00241638	0.0105516	0.00355142	95.1672	0.00313526	0.0444484	0.934111
87.3	0.00240863	0.0105451	0.00354921	95.1827	0.00313644	0.0444549	0.934096
87.45	0.00240091	0.0105385	0.00354701	95.1982	0.00313763	0.0444615	0.934082
87.6	0.00239322	0.010532	0.00354481	95.2136	0.0031388	0.044468	0.934068
87.75	0.00238556	0.0105255	0.00354263	95.2289	0.00313998	0.0444745	0.934054
87.9	0.00237792	0.0105191	0.00354045	95.2442	0.00314115	0.0444809	0.93404
88.05	0.00237031	0.0105126	0.00353828	95.2594	0.00314231	0.0444874	0.934026
88.2	0.00236274	0.0105062	0.00353612	95.2745	0.00314347	0.0444938	0.934012
88.35	0.00235519	0.0104998	0.00353397	95.2896	0.00314463	0.0445002	0.933998
88.5	0.00234766	0.0104935	0.00353183	95.3047	0.00314579	0.0445065	0.933985
88.65	0.00234017	0.0104871	0.0035297	95.3197	0.00314694	0.0445129	0.933971
88.8	0.0023327	0.0104808	0.00352757	95.3346	0.00314808	0.0445192	0.933957
88.95	0.00232527	0.0104745	0.00352545	95.3495	0.00314923	0.0445255	0.933943
89.1	0.00231785	0.0104682	0.00352334	95.3643	0.00315037	0.0445318	0.93393
89.25	0.00231047	0.010462	0.00352124	95.3791	0.0031515	0.044538	0.933916
89.4	0.00230311	0.0104558	0.00351914	95.3938	0.00315264	0.0445442	0.933903
89.55	0.00229579	0.0104496	0.00351706	95.4084	0.00315377	0.0445504	0.933889
89.7	0.00228848	0.0104434	0.00351498	95.423	0.00315489	0.0445566	0.933876
89.85	0.00228121	0.0104372	0.0035129	95.4376	0.00315601	0.0445628	0.933862
90	0.00227396	0.0104311	0.00351084	95.4521	0.00315713	0.0445689	0.933849
90.15	0.00226674	0.010425	0.00350879	95.4665	0.00315825	0.044575	0.933836
90.3	0.00225954	0.0104189	0.00350674	95.4809	0.00315936	0.0445811	0.933822
90.45	0.00225237	0.0104128	0.0035047	95.4953	0.00316047	0.0445872	0.933809
90.6	0.00224523	0.0104068	0.00350267	95.5095	0.00316157	0.0445932	0.933796
90.75	0.00223811	0.0104008	0.00350064	95.5238	0.00316267	0.0445992	0.933783
90.9	0.00223102	0.0103948	0.00349862	95.538	0.00316377	0.0446052	0.933769
91.05	0.00222396	0.0103888	0.00349661	95.5521	0.00316486	0.0446112	0.933756
91.2	0.00221692	0.0103829	0.00349461	95.5662	0.00316595	0.0446171	0.933743
91.35	0.0022099	0.0103769	0.00349262	95.5802	0.00316704	0.0446231	0.93373
91.5	0.00220292	0.010371	0.00349063	95.5942	0.00316812	0.044629	0.933717
91.65	0.00219595	0.0103652	0.00348865	95.6081	0.0031692	0.0446348	0.933704
91.8	0.00218902	0.0103593	0.00348668	95.622	0.00317028	0.0446407	0.933691
91.95	0.0021821	0.0103535	0.00348471	95.6358	0.00317135	0.0446465	0.933679
92.1	0.00217522	0.0103476	0.00348275	95.6496	0.00317242	0.0446524	0.933666
92.25	0.00216836	0.0103418	0.0034808	95.6633	0.00317349	0.0446582	0.933653
92.4	0.00216152	0.0103361	0.00347886	95.677	0.00317455	0.0446639	0.93364
92.55	0.00215471	0.0103303	0.00347692	95.6906	0.00317561	0.0446697	0.933628
92.7	0.00214792	0.0103246	0.00347499	95.7042	0.00317667	0.0446754	0.933615
92.85	0.00214116	0.0103189	0.00347307	95.7177	0.00317772	0.0446811	0.933602
93	0.00213442	0.0103132	0.00347116	95.7312	0.00317877	0.0446868	0.93359
93.15	0.0021277	0.0103075	0.00346925	95.7446	0.00317981	0.0446925	0.933577
93.3	0.00212101	0.0103019	0.00346735	95.758	0.00318086	0.0446981	0.933565
93.45	0.00211435	0.0102962	0.00346546	95.7713	0.0031819	0.0447038	0.933552
93.6	0.00210771	0.0102906	0.00346357	95.7846	0.00318293	0.0447094	0.93354
93.75	0.00210109	0.0102851	0.00346169	95.7978	0.00318397	0.0447149	0.933527
93.9	0.00209449	0.0102795	0.00345982	95.811	0.003185	0.0447205	0.933515
94.05	0.00208792	0.0102739	0.00345795	95.8242	0.00318602	0.0447261	0.933503
94.2	0.00208138	0.0102684	0.00345609	95.8372	0.00318705	0.0447316	0.93349
94.35	0.00207485	0.0102629	0.00345424	95.8503	0.00318807	0.0447371	0.933478
94.5	0.00206835	0.0102574	0.00345239	95.8633	0.00318909	0.0447426	0.933466
94.65	0.00206188	0.010252	0.00345056	95.8762	0.0031901	0.044748	0.933454
94.8	0.00205542	0.0102465	0.00344872	95.8892	0.00319111	0.0447535	0.933442
94.95	0.00204899	0.0102411	0.0034469	95.902	0.00319212	0.0447589	0.93343
95.1	0.00204259	0.0102357	0.00344508	95.9148	0.00319312	0.0447643	0.933418
95.25	0.0020362	0.0102303	0.00344327	95.9276	0.00319412	0.0447697	0.933406
95.4	0.00202984	0.010225	0.00344146	95.9403	0.00319512	0.044775	0.933394
95.55	0.0020235	0.0102196	0.00343966	95.953	0.00319612	0.0447804	0.933382
95.7	0.00201718	0.0102143	0.00343787	95.9656	0.00319711	0.0447857	0.93337
95.85	0.00201089	0.010209	0.00343609	95.9782	0.0031981	0.044791	0.933358
96	0.00200462	0.0102037	0.00343431	95.9908	0.00319908	0.0447963	0.933346
96.15	0.00199837	0.0101984	0.00343254	96.0033	0.00320007	0.0448016	0.933334
96.3	0.00199214	0.0101932	0.00343077	96.0157	0.00320105	0.0448068	0.933322
96.45	0.00198594	0.010188	0.00342901	96.0281	0.00320202	0.044812	0.933311
96.6	0.00197975	0.0101827	0.00342726	96.0405	0.003203	0.0448173	0.933299
96.75	0.00197359	0.0101776	0.00342551	96.0528	0.00320397	0.0448224	0.933287
96.9	0.00196745	0.0101724	0.00342377	96.0651	0.00320493	0.0448276	0.933276
97.05	0.00196133	0.0101672	0.00342203	96.0773	0.0032059	0.0448328	0.933264
97.2	0.00195524	0.0101621	0.00342031	96.0895	0.00320686	0.0448379	0.933253
97.35	0.00194916	0.010157	0.00341858	96.1017	0.00320782	0.044843	0.933241
97.5	0.00194311	0.0101519	0.00341687	96.1138	0.00320877	0.0448481	0.93323
97.65	0.00193708	0.0101468	0.00341516	96.1258	0.00320973	0.0448532	0.933218
97.8	0.00193107	0.0101417	0.00341346	96.1379	0.00321068	0.0448583	0.933207
97.95	0.00192508	0.0101367	0.00341176	96.1498	0.00321162	0.0448633	0.933195
98.1	0.00191911	0.0101317	0.00341007	96.1618	0.00321257	0.0448683	0.933184
98.25	0.00191316	0.0101267	0.00340838	96.1737	0.00321351	0.0448733	0.933173
98.4	0.00190724	0.0101217	0.0034067	96.1855	0.00321445	0.0448783	0.933162
98.55	0.00190133	0.0101167	0.00340503	96.1973	0.00321538	0.0448833	0.93315
98.7	0.00189545	0.0101118	0.00340336	96.2091	0.00321631	0.0448882	0.933139
98.85	0.00188958	0.0101068	0.0034017	96.2208	0.00321724	0.0448932	0.933128
99	0.00188374	0.0101019	0.00340005	96.2325	0.00321817	0.0448981	0.933117
99.15	0.00187792	0.010097	0.0033984	96.2442	0.00321909	0.044903	0.933106
99.3	0.00187211	0.0100921	0.00339676	96.2558	0.00322001	0.0449079	0.933095
99.45	0.00186633	0.0100873	0.00339512	96.2673	0.00322093	0.0449127	0.933084
99.6	0.00186057	0.0100824	0.00339349	96.2789	0.00322185	0.0449176	0.933073
99.75	0.00185483	0.0100776	0.00339186	96.2903	0.00322276	0.0449224	0.933062
99.9	0.00184911	0.0100728	0.00339024	96.3018	0.00322367	0.0449272	0.933051
100.05	0.0018434	0.010068	0.00338863	96.3132	0.00322457	0.044932	0.93304
100.2	0.00183772	0.0100632	0.00338702	96.3246	0.00322548	0.0449368	0.933029
100.35	0.00183206	0.0100584	0.00338542	96.3359	0.00322638	0.0449416	0.933018
100.5	0.00182642	0.0100537	0.00338382	96.3472	0.00322728	0.0449463	0.933007
100.65	0.00182079	0.010049	0.00338223	96.3584	0.00322817	0.044951	0.932997
100.8	0.00181519	0.0100443	0.00338064	96.3696	0.00322906	0.0449557	0.932986
100.95	0.0018096	0.0100396	0.00337906	96.3808	0.00322995	0.0449604	0.932975
101.1	0.00180404	0.0100349	0.00337749	96.3919	0.00323084	0.0449651	0.932964
101.25	0.00179849	0.0100302	0.00337592	96.403	0.00323173	0.0449698	0.932954
101.4	0.00179297	0.0100256	0.00337436	96.4141	0.00323261	0.0449744	0.932943
101.55	0.00178746	0.0100209	0.0033728	96.4251	0.00323349	0.0449791	0.932933
101.7	0.00178197	0.0100163	0.00337124	96.4361	0.00323436	0.0449837	0.932922
101.85	0.0017765	0.0100117	0.0033697	96.447	0.00323524	0.0449883	0.932912
102	0.00177105	0.0100072	0.00336816	96.4579	0.00323611	0.0449928	0.932901
102.15	0.00176562	0.0100026	0.00336662	96.4688	0.00323697	0.0449974	0.932891
102.3	0.00176021	0.00999805	0.00336509	96.4796	0.00323784	0.045002	0.93288
102.45	0.00175481	0.00999352	0.00336357	96.4904	0.0032387	0.0450065	0.93287
102.6	0.00174944	0.009989	0.00336205	96.5011	0.00323956	0.045011	0.93286
102.75	0.00174408	0.0099845	0.00336053	96.5118	0.00324042	0.0450155	0.932849
102.9	0.00173874	0.00998002	0.00335902	96.5225	0.00324128	0.04502	0.932839
103.05	0.00173342	0.00997555	0.00335752	96.5332	0.00324213	0.0450245	0.932829
103.2	0.00172812	0.0099711	0.00335602	96.5438	0.00324298	0.0450289	0.932818
103.35	0.00172284	0.00996666	0.00335453	96.5543	0.00324383	0.0450333	0.932808
103.5	0.00171757	0.00996224	0.00335304	96.5649	0.00324467	0.0450378	0.932798
103.65	0.00171232	0.00995783	0.00335156	96.5754	0.00324551	0.0450422	0.932788
103.8	0.00170709	0.00995344	0.00335008	96.5858	0.00324635	0.0450466	0.932778
103.95	0.00170188	0.00994907	0.00334861	96.5962	0.00324719	0.0450509	0.932768
104.1	0.00169669	0.00994471	0.00334714	96.6066	0.00324802	0.0450553	0.932758
104.25	0.00169151	0.00994036	0.00334568	96.617	0.00324885	0.0450596	0.932748
104.4	0.00168635	0.00993604	0.00334422	96.6273	0.00324968	0.045064	0.932738
104.55	0.00168121	0.00993172	0.00334277	96.6376	0.00325051	0.0450683	0.932728
104.7	0.00167609	0.00992742	0.00334132	96.6478	0.00325133	0.0450726	0.932718
104.85	0.00167098	0.00992314	0.00333988	96.658	0.00325216	0.0450769	0.932708
105	0.00166589	0.00991887	0.00333844	96.6682	0.00325298	0.0450811	0.932698
105.15	0.00166082	0.00991461	0.00333701	96.6784	0.00325379	0.0450854	0.932688
105.3	0.00165577	0.00991037	0.00333558	96.6885	0.00325461	0.0450896	0.932678
105.45	0.00165073	0.00990615	0.00333416	96.6985	0.00325542	0.0450939	0.932669
105.6	0.00164571	0.00990194	0.00333274	96.7086	0.00325623	0.0450981	0.932659
105.75	0.00164071	0.00989774	0.00333133	96.7186	0.00325703	0.0451023	0.932649
105.9	0.00163572	0.00989356	0.00332992	96.7286	0.00325784	0.0451064	0.93264
106.05	0.00163075	0.00988939	0.00332852	96.7385	0.00325864	0.0451106	0.93263
106.2	0.0016258	0.00988524	0.00332712	96.7484	0.00325944	0.0451148	0.93262
106.35	0.00162087	0.0098811	0.00332573	96.7583	0.00326024	0.0451189	0.932611
106.5	0.00161595	0.00987698	0.00332434	96.7681	0.00326103	0.045123	0.932601
106.65	0.00161105	0.00987287	0.00332296	96.7779	0.00326182	0.0451271	0.932592
106.8	0.00160616	0.00986878	0.00332158	96.7877	0.00326261	0.0451312	0.932582
106.95	0.00160129	0.00986469	0.00332021	96.7974	0.0032634	0.0451353	0.932573
107.1	0.00159644	0.00986063	0.00331884	96.8071	0.00326419	0.0451394	0.932563
107.25	0.00159161	0.00985657	0.00331747	96.8168	0.00326497	0.0451434	0.932554
107.4	0.00158679	0.00985253	0.00331611	96.8264	0.00326575	0.0451475	0.932544
107.55	0.00158198	0.00984851	0.00331476	96.836	0.00326653	0.0451515	0.932535
107.7	0.0015772	0.0098445	0.00331341	96.8456	0.0032673	0.0451555	0.932526
107.85	0.00157242	0.0098405	0.00331206	96.8552	0.00326808	0.0451595	0.932516
108	0.00156767	0.00983652	0.00331072	96.8647	0.00326885	0.0451635	0.932507
108.15	0.00156293	0.00983254	0.00330939	96.8741	0.00326961	0.0451675	0.932498
108.3	0.00155821	0.00982859	0.00330805	96.8836	0.00327038	0.0451714	0.932488
108.45	0.0015535	0.00982464	0.00330673	96.893	0.00327114	0.0451754	0.932479
108.6	0.00154881	0.00982071	0.0033054	96.9024	0.00327191	0.0451793	0.93247
108.75	0.00154413	0.0098168	0.00330409	96.9117	0.00327267	0.0451832	0.932461
108.9	0.00153947	0.0098129	0.00330277	96.9211	0.00327342	0.0451871	0.932452
109.05	0.00153483	0.00980901	0.00330146	96.9303	0.00327418	0.045191	0.932443
109.2	0.0015302	0.00980513	0.00330016	96.9396	0.00327493	0.0451949	0.932434
109.35	0.00152559	0.00980127	0.00329886	96.9488	0.00327568	0.0451987	0.932425
109.5	0.00152099	0.00979742	0.00329756	96.958	0.00327643	0.0452026	0.932416
109.65	0.00151641	0.00979358	0.00329627	96.9672	0.00327717	0.0452064	0.932407
109.8	0.00151184	0.00978976	0.00329498	96.9763	0.00327792	0.0452102	0.932398
109.95	0.00150729	0.00978594	0.0032937	96.9854	0.00327866	0.0452141	0.932389
110.1	0.00150275	0.00978215	0.00329242	96.9945	0.0032794	0.0452179	0.93238
110.25	0.00149823	0.00977836	0.00329115	97.0035	0.00328013	0.0452216	0.932371
110.4	0.00149372	0.00977459	0.00328988	97.0126	0.00328087	0.0452254	0.932362
110.55	0.00148923	0.00977083	0.00328861	97.0215	0.0032816	0.0452292	0.932353
110.7	0.00148475	0.00976708	0.00328735	97.0305	0.00328233	0.0452329	0.932344
110.85	0.00148029	0.00976335	0.0032861	97.0394	0.00328306	0.0452367	0.932336
111	0.00147584	0.00975963	0.00328484	97.0483	0.00328378	0.0452404	0.932327
111.15	0.00147141	0.00975592	0.0032836	97.0572	0.00328451	0.0452441	0.932318
111.3	0.001467	0.00975222	0.00328235	97.066	0.00328523	0.0452478	0.932309
111.45	0.00146259	0.00974854	0.00328111	97.0748	0.00328595	0.0452515	0.932301
111.6	0.0014582	0.00974487	0.00327988	97.0836	0.00328666	0.0452551	0.932292
111.75	0.00145383	0.00974121	0.00327865	97.0923	0.00328738	0.0452588	0.932283
111.9	0.00144947	0.00973756	0.00327742	97.1011	0.00328809	0.0452624	0.932275
112.05	0.00144513	0.00973393	0.00327619	97.1097	0.0032888	0.0452661	0.932266
112.2	0.0014408	0.00973031	0.00327498	97.1184	0.00328951	0.0452697	0.932258
112.35	0.00143648	0.0097267	0.00327376	97.127	0.00329022	0.0452733	0.932249
112.5	0.00143218	0.0097231	0.00327255	97.1356	0.00329092	0.0452769	0.932241
112.65	0.00142789	0.00971952	0.00327134	97.1442	0.00329162	0.0452805	0.932232
112.8	0.00142362	0.00971594	0.00327014	97.1528	0.00329232	0.0452841	0.932224
112.95	0.00141936	0.00971238	0.00326894	97.1613	0.00329302	0.0452876	0.932215
113.1	0.00141511	0.00970883	0.00326775	97.1698	0.00329372	0.0452912	0.932207
113.25	0.00141088	0.00970529	0.00326656	97.1782	0.00329441	0.0452947	0.932199
113.4	0.00140666	0.00970177	0.00326537	97.1867	0.0032951	0.0452982	0.93219
113.55	0.00140246	0.00969825	0.00326419	97.1951	0.00329579	0.0453017	0.932182
113.7	0.00139827	0.00969475	0.00326301	97.2035	0.00329648	0.0453052	0.932174
113.85	0.0013941	0.00969126	0.00326183	97.2118	0.00329717	0.0453087	0.932165
114	0.00138993	0.00968778	0.00326066	97.2201	0.00329785	0.0453122	0.932157
114.15	0.00138578	0.00968432	0.0032595	97.2284	0.00329853	0.0453157	0.932149
114.3	0.00138165	0.00968086	0.00325833	97.2367	0.00329921	0.0453191	0.932141
114.45	0.00137753	0.00967742	0.00325717	97.2449	0.00329989	0.0453226	0.932132
114.6	0.00137342	0.00967398	0.00325602	97.2532	0.00330056	0.045326	0.932124
114.75	0.00136933	0.00967056	0.00325487	97.2613	0.00330124	0.0453294	0.932116
114.9	0.00136525	0.00966715	0.00325372	97.2695	0.00330191	0.0453328	0.932108
115.05	0.00136118	0.00966375	0.00325258	97.2776	0.00330258	0.0453362	0.9321
115.2	0.00135712	0.00966037	0.00325144	97.2858	0.00330324	0.0453396	0.932092
115.35	0.00135308	0.00965699	0.0032503	97.2938	0.00330391	0.045343	0.932084
115.5	0.00134906	0.00965363	0.00324917	97.3019	0.00330457	0.0453464	0.932076
115.65	0.00134504	0.00965027	0.00324804	97.3099	0.00330523	0.0453497	0.932068
115.8	0.00134104	0.00964693	0.00324691	97.3179	0.00330589	0.0453531	0.93206
115.95	0.00133705	0.0096436	0.00324579	97.3259	0.00330655	0.0453564	0.932052
116.1	0.00133308	0.00964028	0.00324468	97.3338	0.00330721	0.0453597	0.932044
116.25	0.00132911	0.00963697	0.00324356	97.3418	0.00330786	0.045363	0.932036
116.4	0.00132516	0.00963367	0.00324245	97.3497	0.00330851	0.0453663	0.932028
116.55	0.00132123	0.00963039	0.00324135	97.3575	0.00330916	0.0453696	0.93202
116.7	0.0013173	0.00962711	0.00324024	97.3654	0.00330981	0.0453729	0.932013
116.85	0.00131339	0.00962385	0.00323914	97.3732	0.00331045	0.0453762	0.932005
117	0.00130949	0.00962059	0.00323805	97.381	0.0033111	0.0453794	0.931997
117.15	0.00130561	0.00961735	0.00323696	97.3888	0.00331174	0.0453827	0.931989
117.3	0.00130173	0.00961411	0.00323587	97.3965	0.00331238	0.0453859	0.931982
117.45	0.00129787	0.00961089	0.00323478	97.4043	0.00331302	0.0453891	0.931974
117.6	0.00129403	0.00960768	0.0032337	97.4119	0.00331365	0.0453923	0.931966
117.75	0.00129019	0.00960448	0.00323263	97.4196	0.00331429	0.0453955	0.931958
117.9	0.00128637	0.00960129	0.00323155	97.4273	0.00331492	0.0453987	0.931951
118.05	0.00128256	0.00959811	0.00323048	97.4349	0.00331555	0.0454019	0.931943
118.2	0.00127876	0.00959494	0.00322941	97.4425	0.00331618	0.0454051	0.931936
118.35	0.00127497	0.00959178	0.00322835	97.4501	0.00331681	0.0454082	0.931928
118.5	0.0012712	0.00958863	0.00322729	97.4576	0.00331743	0.0454114	0.93192
118.65	0.00126744	0.00958549	0.00322623	97.4651	0.00331806	0.0454145	0.931913
118.8	0.00126369	0.00958236	0.00322518	97.4726	0.00331868	0.0454176	0.931905
118.95	0.00125995	0.00957925	0.00322413	97.4801	0.0033193	0.0454208	0.931898
119.1	0.00125622	0.00957614	0.00322309	97.4876	0.00331991	0.0454239	0.93189
119.25	0.00125251	0.00957304	0.00322204	97.495	0.00332053	0.045427	0.931883
119.4	0.00124881	0.00956995	0.00322101	97.5024	0.00332114	0.04543	0.931876
119.55	0.00124512	0.00956688	0.00321997	97.5098	0.00332176	0.0454331	0.931868
119.7	0.00124144	0.00956381	0.00321894	97.5171	0.00332237	0.0454362	0.931861
119.85	0.00123778	0.00956075	0.00321791	97.5244	0.00332298	0.0454392	0.931853
120	0.00123412	0.00955771	0.00321688	97.5318	0.00332358	0.0454423	0.931846
120.15	0.00123048	0.00955467	0.00321586	97.539	0.00332419	0.0454453	0.931839
120.3	0.00122685	0.00955164	0.00321484	97.5463	0.00332479	0.0454484	0.931832
120.45	0.00122323	0.00954862	0.00321383	97.5535	0.00332539	0.0454514	0.931824
120.6	0.00121963	0.00954562	0.00321281	97.5607	0.00332599	0.0454544	0.931817
120.75	0.00121603	0.00954262	0.0032118	97.5679	0.00332659	0.0454574	0.93181
120.9	0.00121245	0.00953963	0.0032108	97.5751	0.00332719	0.0454604	0.931803
121.05	0.00120887	0.00953665	0.0032098	97.5823	0.00332778	0.0454633	0.931795
121.2	0.00120531	0.00953369	0.0032088	97.5894	0.00332837	0.0454663	0.931788
121.35	0.00120176	0.00953073	0.0032078	97.5965	0.00332896	0.0454693	0.931781
121.5	0.00119823	0.00952778	0.00320681	97.6035	0.00332955	0.0454722	0.931774
121.65	0.0011947	0.00952484	0.00320582	97.6106	0.00333014	0.0454752	0.931767
121.8	0.00119118	0.00952191	0.00320483	97.6176	0.00333073	0.0454781	0.93176
121.95	0.00118768	0.00951899	0.00320385	97.6246	0.00333131	0.045481	0.931753
122.1	0.00118418	0.00951608	0.00320287	97.6316	0.00333189	0.0454839	0.931746
122.25	0.0011807	0.00951318	0.00320189	97.6386	0.00333247	0.0454868	0.931739
122.4	0.00117723	0.00951028	0.00320092	97.6455	0.00333305	0.0454897	0.931732
122.55	0.00117377	0.0095074	0.00319995	97.6525	0.00333363	0.0454926	0.931725
122.7	0.00117032	0.00950453	0.00319898	97.6594	0.0033342	0.0454955	0.931718
122.85	0.00116689	0.00950166	0.00319802	97.6662	0.00333478	0.0454983	0.931711
123	0.00116346	0.00949881	0.00319706	97.6731	0.00333535	0.0455012	0.931704
123.15	0.00116004	0.00949596	0.0031961	97.6799	0.00333592	0.045504	0.931697
123.3	0.00115664	0.00949313	0.00319515	97.6867	0.00333649	0.0455069	0.93169
123.45	0.00115324	0.0094903	0.0031942	97.6935	0.00333706	0.0455097	0.931683
123.6	0.00114986	0.00948748	0.00319325	97.7003	0.00333762	0.0455125	0.931676
123.75	0.00114649	0.00948467	0.0031923	97.707	0.00333818	0.0455153	0.93167
123.9	0.00114313	0.00948187	0.00319136	97.7137	0.00333875	0.0455181	0.931663
124.05	0.00113977	0.00947908	0.00319042	97.7205	0.00333931	0.0455209	0.931656
124.2	0.00113643	0.0094763	0.00318948	97.7271	0.00333987	0.0455237	0.931649
124.35	0.0011331	0.00947353	0.00318855	97.7338	0.00334042	0.0455265	0.931642
124.5	0.00112978	0.00947076	0.00318762	97.7404	0.00334098	0.0455292	0.931636
124.65	0.00112648	0.00946801	0.00318669	97.747	0.00334153	0.045532	0.931629
124.8	0.00112318	0.00946526	0.00318577	97.7536	0.00334208	0.0455347	0.931622
124.95	0.00111989	0.00946252	0.00318485	97.7602	0.00334264	0.0455375	0.931616
125.1	0.00111661	0.0094598	0.00318393	97.7668	0.00334318	0.0455402	0.931609
125.25	0.00111334	0.00945708	0.00318301	97.7733	0.00334373	0.0455429	0.931602
125.4	0.00111009	0.00945437	0.0031821	97.7798	0.00334428	0.0455456	0.931596
125.55	0.00110684	0.00945166	0.00318119	97.7863	0.00334482	0.0455483	0.931589
125.7	0.00110361	0.00944897	0.00318028	97.7928	0.00334536	0.045551	0.931583
125.85	0.00110038	0.00944628	0.00317938	97.7992	0.00334591	0.0455537	0.931576
126	0.00109716	0.00944361	0.00317848	97.8057	0.00334644	0.0455564	0.93157
126.15	0.00109396	0.00944094	0.00317758	97.8121	0.00334698	0.0455591	0.931563
126.3	0.00109076	0.00943828	0.00317669	97.8185	0.00334752	0.0455617	0.931557
126.45	0.00108758	0.00943563	0.0031758	97.8248	0.00334805	0.0455644	0.93155
126.6	0.0010844	0.00943299	0.00317491	97.8312	0.00334859	0.045567	0.931544
126.75	0.00108124	0.00943035	0.00317402	97.8375	0.00334912	0.0455696	0.931537
126.9	0.00107808	0.00942773	0.00317314	97.8438	0.00334965	0.0455723	0.931531
127.05	0.00107494	0.00942511	0.00317225	97.8501	0.00335018	0.0455749	0.931524
127.2	0.0010718	0.0094225	0.00317138	97.8564	0.0033507	0.0455775	0.931518
127.35	0.00106867	0.0094199	0.0031705	97.8627	0.00335123	0.0455801	0.931512
127.5	0.00106556	0.00941731	0.00316963	97.8689	0.00335175	0.0455827	0.931505
127.65	0.00106245	0.00941473	0.00316876	97.8751	0.00335228	0.0455853	0.931499
127.8	0.00105936	0.00941215	0.00316789	97.8813	0.0033528	0.0455878	0.931493
127.95	0.00105627	0.00940958	0.00316703	97.8875	0.00335332	0.0455904	0.931486
128.1	0.00105319	0.00940703	0.00316617	97.8936	0.00335383	0.045593	0.93148
128.25	0.00105012	0.00940447	0.00316531	97.8998	0.00335435	0.0455955	0.931474
128.4	0.00104707	0.00940193	0.00316445	97.9059	0.00335486	0.0455981	0.931468
128.55	0.00104402	0.0093994	0.0031636	97.912	0.00335538	0.0456006	0.931461
128.7	0.00104098	0.00939687	0.00316275	97.918	0.00335589	0.0456031	0.931455
128.85	0.00103795	0.00939435	0.0031619	97.9241	0.0033564	0.0456056	0.931449
129	0.00103493	0.00939184	0.00316106	97.9301	0.00335691	0.0456082	0.931443
129.15	0.00103192	0.00938934	0.00316021	97.9362	0.00335742	0.0456107	0.931437
129.3	0.00102892	0.00938684	0.00315937	97.9422	0.00335792	0.0456132	0.93143
129.45	0.00102593	0.00938436	0.00315854	97.9481	0.00335843	0.0456156	0.931424
129.6	0.00102295	0.00938188	0.0031577	97.9541	0.00335893	0.0456181	0.931418
129.75	0.00101998	0.00937941	0.00315687	97.96	0.00335943	0.0456206	0.931412
129.9	0.00101701	0.00937694	0.00315604	97.966	0.00335993	0.0456231	0.931406
130.05	0.00101406	0.00937449	0.00315522	97.9719	0.00336043	0.0456255	0.9314
130.2	0.00101111	0.00937204	0.00315439	97.9778	0.00336093	0.045628	0.931394
130.35	0.00100818	0.0093696	0.00315357	97.9836	0.00336142	0.0456304	0.931388
130.5	0.00100525	0.00936717	0.00315275	97.9895	0.00336192	0.0456328	0.931382
130.65	0.00100233	0.00936474	0.00315194	97.9953	0.00336241	0.0456353	0.931376
130.8	0.000999426	0.00936233	0.00315112	98.0011	0.0033629	0.0456377	0.93137
130.95	0.000996527	0.00935992	0.00315031	98.0069	0.00336339	0.0456401	0.931364
131.1	0.000993637	0.00935752	0.0031495	98.0127	0.00336388	0.0456425	0.931358
131.25	0.000990755	0.00935512	0.0031487	98.0185	0.00336437	0.0456449	0.931352
131.4	0.000987883	0.00935274	0.00314789	98.0242	0.00336485	0.0456473	0.931347
131.55	0.00098502	0.00935036	0.00314709	98.03	0.00336534	0.0456496	0.931341
131.7	0.000982166	0.00934799	0.0031463	98.0357	0.00336582	0.045652	0.931335
131.85	0.00097932	0.00934562	0.0031455	98.0414	0.0033663	0.0456544	0.931329
132	0.000976484	0.00934326	0.00314471	98.047	0.00336678	0.0456567	0.931323
132.15	0.000973656	0.00934092	0.00314392	98.0527	0.00336726	0.0456591	0.931317
132.3	0.000970837	0.00933857	0.00314313	98.0583	0.00336774	0.0456614	0.931312
132.45	0.000968026	0.00933624	0.00314234	98.0639	0.00336821	0.0456638	0.931306
132.6	0.000965225	0.00933391	0.00314156	98.0696	0.00336869	0.0456661	0.9313
132.75	0.000962432	0.00933159	0.00314078	98.0751	0.00336916	0.0456684	0.931294
132.9	0.000959648	0.00932928	0.00314	98.0807	0.00336963	0.0456707	0.931289
133.05	0.000956872	0.00932698	0.00313922	98.0863	0.0033701	0.045673	0.931283
133.2	0.000954105	0.00932468	0.00313845	98.0918	0.00337057	0.0456753	0.931277
133.35	0.000951347	0.00932239	0.00313768	98.0973	0.00337104	0.0456776	0.931272
133.5	0.000948597	0.0093201	0.00313691	98.1028	0.00337151	0.0456799	0.931266
133.65	0.000945855	0.00931783	0.00313615	98.1083	0.00337197	0.0456822	0.93126
133.8	0.000943122	0.00931556	0.00313538	98.1138	0.00337244	0.0456844	0.931255
133.95	0.000940398	0.0093133	0.00313462	98.1192	0.0033729	0.0456867	0.931249
134.1	0.000937682	0.00931104	0.00313386	98.1246	0.00337336	0.045689	0.931243
134.25	0.000934974	0.00930879	0.0031331	98.1301	0.00337382	0.0456912	0.931238
134.4	0.000932275	0.00930655	0.00313235	98.1355	0.00337428	0.0456934	0.931232
134.55	0.000929584	0.00930432	0.0031316	98.1408	0.00337473	0.0456957	0.931227
134.7	0.000926901	0.00930209	0.00313085	98.1462	0.00337519	0.0456979	0.931221
134.85	0.000924227	0.00929987	0.0031301	98.1515	0.00337564	0.0457001	0.931216
135	0.00092156	0.00929766	0.00312936	98.1569	0.0033761	0.0457023	0.93121
135.15	0.000918902	0.00929545	0.00312861	98.1622	0.00337655	0.0457045	0.931205
135.3	0.000916253	0.00929325	0.00312787	98.1675	0.003377	0.0457067	0.931199
135.45	0.000913611	0.00929106	0.00312714	98.1728	0.00337745	0.0457089	0.931194
135.6	0.000910978	0.00928887	0.0031264	98.178	0.0033779	0.0457111	0.931188
135.75	0.000908352	0.00928669	0.00312567	98.1833	0.00337834	0.0457133	0.931183
135.9	0.000905735	0.00928452	0.00312494	98.1885	0.00337879	0.0457155	0.931178
136.05	0.000903126	0.00928236	0.00312421	98.1937	0.00337923	0.0457176	0.931172
136.2	0.000900524	0.0092802	0.00312348	98.199	0.00337967	0.0457198	0.931167
136.35	0.000897931	0.00927805	0.00312276	98.2041	0.00338012	0.045722	0.931161
136.5	0.000895346	0.0092759	0.00312203	98.2093	0.00338056	0.0457241	0.931156
136.65	0.000892769	0.00927376	0.00312131	98.2145	0.003381	0.0457262	0.931151
136.8	0.000890199	0.00927163	0.0031206	98.2196	0.00338143	0.0457284	0.931145
136.95	0.000887638	0.00926951	0.00311988	98.2247	0.00338187	0.0457305	0.93114
137.1	0.000885084	0.00926739	0.00311917	98.2298	0.0033823	0.0457326	0.931135
137.25	0.000882538	0.00926528	0.00311846	98.2349	0.00338274	0.0457347	0.93113
137.4	0.00088	0.00926317	0.00311775	98.24	0.00338317	0.0457368	0.931124
137.55	0.00087747	0.00926107	0.00311704	98.2451	0.0033836	0.0457389	0.931119
137.7	0.000874947	0.00925898	0.00311634	98.2501	0.00338403	0.045741	0.931114
137.85	0.000872432	0.00925689	0.00311564	98.2551	0.00338446	0.0457431	0.931109
138	0.000869925	0.00925481	0.00311494	98.2601	0.00338489	0.0457452	0.931104
138.15	0.000867426	0.00925274	0.00311424	98.2651	0.00338532	0.0457473	0.931098
138.3	0.000864934	0.00925068	0.00311354	98.2701	0.00338574	0.0457493	0.931093
138.45	0.00086245	0.00924861	0.00311285	98.2751	0.00338616	0.0457514	0.931088
138.6	0.000859973	0.00924656	0.00311216	98.2801	0.00338659	0.0457534	0.931083
138.75	0.000857504	0.00924451	0.00311147	98.285	0.00338701	0.0457555	0.931078
138.9	0.000855043	0.00924247	0.00311078	98.2899	0.00338743	0.0457575	0.931073
139.05	0.000852589	0.00924044	0.0031101	98.2948	0.00338785	0.0457596	0.931068
139.2	0.000850142	0.00923841	0.00310942	98.2997	0.00338827	0.0457616	0.931063
139.35	0.000847703	0.00923639	0.00310873	98.3046	0.00338868	0.0457636	0.931057
139.5	0.000845272	0.00923437	0.00310806	98.3095	0.0033891	0.0457656	0.931052
139.65	0.000842848	0.00923236	0.00310738	98.3143	0.00338951	0.0457676	0.931047
139.8	0.000840431	0.00923036	0.00310671	98.3191	0.00338993	0.0457696	0.931042
139.95	0.000838022	0.00922836	0.00310603	98.324	0.00339034	0.0457716	0.931037
140.1	0.00083562	0.00922637	0.00310536	98.3288	0.00339075	0.0457736	0.931032
140.25	0.000833225	0.00922438	0.00310469	98.3336	0.00339116	0.0457756	0.931027
140.4	0.000830837	0.00922241	0.00310403	98.3383	0.00339157	0.0457776	0.931022
140.55	0.000828457	0.00922043	0.00310336	98.3431	0.00339198	0.0457796	0.931018
140.7	0.000826084	0.00921847	0.0031027	98.3478	0.00339238	0.0457815	0.931013
140.85	0.000823718	0.0092165	0.00310204	98.3526	0.00339279	0.0457835	0.931008
141	0.00082136	0.00921455	0.00310138	98.3573	0.00339319	0.0457855	0.931003
141.15	0.000819008	0.0092126	0.00310073	98.362	0.00339359	0.0457874	0.930998
141.3	0.000816664	0.00921066	0.00310008	98.3667	0.00339399	0.0457893	0.930993
141.45	0.000814327	0.00920872	0.00309942	98.3713	0.00339439	0.0457913	0.930988
141.6	0.000811997	0.00920679	0.00309877	98.376	0.00339479	0.0457932	0.930983
141.75	0.000809674	0.00920487	0.00309813	98.3807	0.00339519	0.0457951	0.930978
141.9	0.000807358	0.00920295	0.00309748	98.3853	0.00339559	0.0457971	0.930974
142.05	0.000805049	0.00920103	0.00309684	98.3899	0.00339598	0.045799	0.930969
142.2	0.000802747	0.00919913	0.00309619	98.3945	0.00339638	0.0458009	0.930964
142.35	0.000800453	0.00919723	0.00309555	98.3991	0.00339677	0.0458028	0.930959
142.5	0.000798165	0.00919533	0.00309492	98.4037	0.00339717	0.0458047	0.930955
142.65	0.000795884	0.00919344	0.00309428	98.4082	0.00339756	0.0458066	0.93095
142.8	0.000793609	0.00919156	0.00309365	98.4128	0.00339795	0.0458084	0.930945
142.95	0.000791342	0.00918968	0.00309301	98.4173	0.00339834	0.0458103	0.93094
143.1	0.000789082	0.00918781	0.00309238	98.4218	0.00339872	0.0458122	0.930936
143.25	0.000786828	0.00918594	0.00309176	98.4263	0.00339911	0.0458141	0.930931
143.4	0.000784582	0.00918408	0.00309113	98.4308	0.0033995	0.0458159	0.930926
143.55	0.000782342	0.00918222	0.0030905	98.4353	0.00339988	0.0458178	0.930922
143.7	0.000780108	0.00918037	0.00308988	98.4398	0.00340026	0.0458196	0.930917
143.85	0.000777882	0.00917853	0.00308926	98.4442	0.00340065	0.0458215	0.930912
144	0.000775662	0.00917669	0.00308864	98.4487	0.00340103	0.0458233	0.930908
144.15	0.000773449	0.00917486	0.00308803	98.4531	0.00340141	0.0458251	0.930903
144.3	0.000771243	0.00917303	0.00308741	98.4575	0.00340179	0.045827	0.930898
144.45	0.000769043	0.00917121	0.0030868	98.4619	0.00340217	0.0458288	0.930894
144.6	0.00076685	0.00916939	0.00308619	98.4663	0.00340254	0.0458306	0.930889
144.75	0.000764664	0.00916758	0.00308558	98.4707	0.00340292	0.0458324	0.930885
144.9	0.000762484	0.00916578	0.00308497	98.475	0.00340329	0.0458342	0.93088
145.05	0.000760311	0.00916398	0.00308436	98.4794	0.00340367	0.045836	0.930876
145.2	0.000758144	0.00916218	0.00308376	98.4837	0.00340404	0.0458378	0.930871
145.35	0.000755984	0.0091604	0.00308316	98.488	0.00340441	0.0458396	0.930866
145.5	0.00075383	0.00915861	0.00308256	98.4923	0.00340478	0.0458414	0.930862
145.65	0.000751683	0.00915683	0.00308196	98.4966	0.00340515	0.0458432	0.930858
145.8	0.000749542	0.00915506	0.00308136	98.5009	0.00340552	0.0458449	0.930853
145.95	0.000747408	0.0091533	0.00308077	98.5052	0.00340589	0.0458467	0.930849
146.1	0.00074528	0.00915153	0.00308018	98.5094	0.00340625	0.0458485	0.930844
146.25	0.000743159	0.00914978	0.00307958	98.5137	0.00340662	0.0458502	0.93084
146.4	0.000741043	0.00914803	0.003079	98.5179	0.00340698	0.045852	0.930835
146.55	0.000738935	0.00914628	0.00307841	98.5221	0.00340735	0.0458537	0.930831
146.7	0.000736832	0.00914454	0.00307782	98.5263	0.00340771	0.0458555	0.930826
146.85	0.000734736	0.00914281	0.00307724	98.5305	0.00340807	0.0458572	0.930822
147	0.000732646	0.00914108	0.00307666	98.5347	0.00340843	0.0458589	0.930818
147.15	0.000730563	0.00913935	0.00307608	98.5389	0.00340879	0.0458606	0.930813
147.3	0.000728485	0.00913763	0.0030755	98.543	0.00340915	0.0458624	0.930809
147.45	0.000726414	0.00913592	0.00307492	98.5472	0.00340951	0.0458641	0.930805
147.6	0.00072435	0.00913421	0.00307434	98.5513	0.00340986	0.0458658	0.9308
147.75	0.000722291	0.00913251	0.00307377	98.5554	0.00341022	0.0458675	0.930796
147.9	0.000720238	0.00913081	0.0030732	98.5595	0.00341057	0.0458692	0.930792
148.05	0.000718192	0.00912912	0.00307263	98.5636	0.00341092	0.0458709	0.930787
148.2	0.000716152	0.00912743	0.00307206	98.5677	0.00341128	0.0458726	0.930783
148.35	0.000714118	0.00912574	0.0030715	98.5718	0.00341163	0.0458743	0.930779
148.5	0.00071209	0.00912407	0.00307093	98.5758	0.00341198	0.0458759	0.930775
148.65	0.000710068	0.00912239	0.00307037	98.5799	0.00341233	0.0458776	0.93077
148.8	0.000708052	0.00912073	0.00306981	98.5839	0.00341267	0.0458793	0.930766
148.95	0.000706042	0.00911906	0.00306925	98.5879	0.00341302	0.0458809	0.930762
149.1	0.000704038	0.00911741	0.00306869	98.5919	0.00341337	0.0458826	0.930758
149.25	0.00070204	0.00911575	0.00306813	98.5959	0.00341371	0.0458842	0.930753
149.4	0.000700048	0.0091141	0.00306758	98.5999	0.00341406	0.0458859	0.930749
149.55	0.000698062	0.00911246	0.00306702	98.6039	0.0034144	0.0458875	0.930745
149.7	0.000696082	0.00911082	0.00306647	98.6078	0.00341474	0.0458892	0.930741
149.85	0.000694108	0.00910919	0.00306592	98.6118	0.00341508	0.0458908	0.930737
150	0.00069214	0.00910756	0.00306538	98.6157	0.00341542	0.0458924	0.930733
150.15	0.000690177	0.00910594	0.00306483	98.6196	0.00341576	0.0458941	0.930729
150.3	0.000688221	0.00910432	0.00306428	98.6236	0.0034161	0.0458957	0.930724
150.45	0.00068627	0.00910271	0.00306374	98.6275	0.00341644	0.0458973	0.93072
150.6	0.000684325	0.0091011	0.0030632	98.6313	0.00341677	0.0458989	0.930716
150.75	0.000682386	0.0090995	0.00306266	98.6352	0.00341711	0.0459005	0.930712
150.9	0.000680453	0.0090979	0.00306212	98.6391	0.00341744	0.0459021	0.930708
151.05	0.000678525	0.0090963	0.00306159	98.6429	0.00341778	0.0459037	0.930704
151.2	0.000676603	0.00909471	0.00306105	98.6468	0.00341811	0.0459053	0.9307
151.35	0.000674687	0.00909313	0.00306052	98.6506	0.00341844	0.0459069	0.930696
151.5	0.000672777	0.00909155	0.00305999	98.6544	0.00341877	0.0459084	0.930692
151.65	0.000670872	0.00908998	0.00305946	98.6583	0.0034191	0.04591	0.930688
151.8	0.000668973	0.00908841	0.00305893	98.6621	0.00341943	0.0459116	0.930684
151.95	0.00066708	0.00908684	0.0030584	98.6658	0.00341976	0.0459132	0.93068
152.1	0.000665192	0.00908528	0.00305788	98.6696	0.00342009	0.0459147	0.930676
152.25	0.00066331	0.00908372	0.00305735	98.6734	0.00342041	0.0459163	0.930672
152.4	0.000661433	0.00908217	0.00305683	98.6771	0.00342074	0.0459178	0.930668
152.55	0.000659562	0.00908062	0.00305631	98.6809	0.00342106	0.0459194	0.930664
152.7	0.000657697	0.00907908	0.00305579	98.6846	0.00342139	0.0459209	0.93066
152.85	0.000655837	0.00907755	0.00305527	98.6883	0.00342171	0.0459225	0.930656
153	0.000653982	0.00907601	0.00305476	98.692	0.00342203	0.045924	0.930652
153.15	0.000652134	0.00907448	0.00305424	98.6957	0.00342235	0.0459255	0.930648
153.3	0.00065029	0.00907296	0.00305373	98.6994	0.00342267	0.045927	0.930645
153.45	0.000648452	0.00907144	0.00305322	98.7031	0.00342299	0.0459286	0.930641
153.6	0.00064662	0.00906993	0.00305271	98.7068	0.00342331	0.0459301	0.930637
153.75	0.000644793	0.00906842	0.0030522	98.7104	0.00342362	0.0459316	0.930633
153.9	0.000642971	0.00906691	0.00305169	98.7141	0.00342394	0.0459331	0.930629
154.05	0.000641155	0.00906541	0.00305119	98.7177	0.00342426	0.0459346	0.930625
154.2	0.000639344	0.00906391	0.00305068	98.7213	0.00342457	0.0459361	0.930621
154.35	0.000637538	0.00906242	0.00305018	98.7249	0.00342488	0.0459376	0.930618
154.5	0.000635738	0.00906093	0.00304968	98.7285	0.0034252	0.0459391	0.930614
154.65	0.000633943	0.00905945	0.00304918	98.7321	0.00342551	0.0459405	0.93061
154.8	0.000632154	0.00905797	0.00304868	98.7357	0.00342582	0.045942	0.930606
154.95	0.00063037	0.0090565	0.00304819	98.7393	0.00342613	0.0459435	0.930603
155.1	0.000628591	0.00905503	0.00304769	98.7428	0.00342644	0.045945	0.930599
155.25	0.000626817	0.00905356	0.0030472	98.7464	0.00342675	0.0459464	0.930595
155.4	0.000625048	0.0090521	0.00304671	98.7499	0.00342705	0.0459479	0.930591
155.55	0.000623285	0.00905064	0.00304622	98.7534	0.00342736	0.0459494	0.930588
155.7	0.000621527	0.00904919	0.00304573	98.7569	0.00342766	0.0459508	0.930584
155.85	0.000619774	0.00904774	0.00304524	98.7605	0.00342797	0.0459523	0.93058
156	0.000618027	0.0090463	0.00304476	98.7639	0.00342827	0.0459537	0.930576
156.15	0.000616284	0.00904486	0.00304427	98.7674	0.00342858	0.0459551	0.930573
156.3	0.000614547	0.00904342	0.00304379	98.7709	0.00342888	0.0459566	0.930569
156.45	0.000612815	0.00904199	0.00304331	98.7744	0.00342918	0.045958	0.930565
156.6	0.000611087	0.00904057	0.00304283	98.7778	0.00342948	0.0459594	0.930562
156.75	0.000609365	0.00903914	0.00304235	98.7813	0.00342978	0.0459609	0.930558
156.9	0.000607648	0.00903773	0.00304187	98.7847	0.00343008	0.0459623	0.930554
157.05	0.000605936	0.00903631	0.00304139	98.7881	0.00343038	0.0459637	0.930551
157.2	0.00060423	0.0090349	0.00304092	98.7915	0.00343067	0.0459651	0.930547
157.35	0.000602528	0.0090335	0.00304045	98.7949	0.00343097	0.0459665	0.930544
157.5	0.000600831	0.0090321	0.00303998	98.7983	0.00343126	0.0459679	0.93054
157.65	0.000599139	0.0090307	0.00303951	98.8017	0.00343156	0.0459693	0.930536
157.8	0.000597452	0.00902931	0.00303904	98.8051	0.00343185	0.0459707	0.930533
157.95	0.00059577	0.00902792	0.00303857	98.8085	0.00343215	0.0459721	0.930529
158.1	0.000594093	0.00902653	0.0030381	98.8118	0.00343244	0.0459735	0.930526
158.25	0.000592421	0.00902515	0.00303764	98.8152	0.00343273	0.0459748	0.930522
158.4	0.000590754	0.00902377	0.00303717	98.8185	0.00343302	0.0459762	0.930519
158.55	0.000589092	0.0090224	0.00303671	98.8218	0.00343331	0.0459776	0.930515
158.7	0.000587435	0.00902103	0.00303625	98.8251	0.0034336	0.045979	0.930512
158.85	0.000585782	0.00901967	0.00303579	98.8284	0.00343389	0.0459803	0.930508
159	0.000584135	0.00901831	0.00303533	98.8317	0.00343417	0.0459817	0.930505
159.15	0.000582492	0.00901695	0.00303488	98.835	0.00343446	0.045983	0.930501
159.3	0.000580854	0.0090156	0.00303442	98.8383	0.00343474	0.0459844	0.930498
159.45	0.000579221	0.00901425	0.00303397	98.8416	0.00343503	0.0459857	0.930494
159.6	0.000577593	0.00901291	0.00303352	98.8448	0.00343531	0.0459871	0.930491
159.75	0.000575969	0.00901157	0.00303307	98.8481	0.0034356	0.0459884	0.930487
159.9	0.00057435	0.00901023	0.00303262	98.8513	0.00343588	0.0459898	0.930484
160.05	0.000572736	0.0090089	0.00303217	98.8545	0.00343616	0.0459911	0.93048
160.2	0.000571127	0.00900757	0.00303172	98.8577	0.00343644	0.0459924	0.930477
160.35	0.000569523	0.00900624	0.00303127	98.861	0.00343672	0.0459938	0.930474
160.5	0.000567923	0.00900492	0.00303083	98.8642	0.003437	0.0459951	0.93047
160.65	0.000566327	0.00900361	0.00303039	98.8673	0.00343728	0.0459964	0.930467
160.8	0.000564737	0.00900229	0.00302994	98.8705	0.00343756	0.0459977	0.930463
160.95	0.000563151	0.00900098	0.0030295	98.8737	0.00343783	0.045999	0.93046
161.1	0.00056157	0.00899968	0.00302906	98.8769	0.00343811	0.0460003	0.930457
161.25	0.000559993	0.00899838	0.00302863	98.88	0.00343838	0.0460016	0.930453
161.4	0.000558421	0.00899708	0.00302819	98.8832	0.00343866	0.0460029	0.93045
161.55	0.000556854	0.00899579	0.00302775	98.8863	0.00343893	0.0460042	0.930447
161.7	0.000555291	0.0089945	0.00302732	98.8894	0.00343921	0.0460055	0.930443
161.85	0.000553733	0.00899321	0.00302689	98.8925	0.00343948	0.0460068	0.93044
162	0.000552179	0.00899193	0.00302646	98.8956	0.00343975	0.0460081	0.930437
162.15	0.00055063	0.00899065	0.00302603	98.8987	0.00344002	0.0460093	0.930433
162.3	0.000549086	0.00898938	0.0030256	98.9018	0.00344029	0.0460106	0.93043
162.45	0.000547545	0.00898811	0.00302517	98.9049	0.00344056	0.0460119	0.930427
162.6	0.00054601	0.00898684	0.00302474	98.908	0.00344083	0.0460132	0.930424
162.75	0.000544479	0.00898557	0.00302432	98.911	0.0034411	0.0460144	0.93042
162.9	0.000542952	0.00898431	0.00302389	98.9141	0.00344136	0.0460157	0.930417
163.05	0.00054143	0.00898306	0.00302347	98.9171	0.00344163	0.0460169	0.930414
163.2	0.000539912	0.00898181	0.00302305	98.9202	0.00344189	0.0460182	0.930411
163.35	0.000538399	0.00898056	0.00302263	98.9232	0.00344216	0.0460194	0.930407
163.5	0.00053689	0.00897931	0.00302221	98.9262	0.00344242	0.0460207	0.930404
163.65	0.000535386	0.00897807	0.00302179	98.9292	0.00344269	0.0460219	0.930401
163.8	0.000533885	0.00897683	0.00302138	98.9322	0.00344295	0.0460232	0.930398
163.95	0.00053239	0.0089756	0.00302096	98.9352	0.00344321	0.0460244	0.930395
164.1	0.000530898	0.00897437	0.00302055	98.9382	0.00344347	0.0460256	0.930391
164.25	0.000529411	0.00897314	0.00302013	98.9412	0.00344373	0.0460269	0.930388
164.4	0.000527929	0.00897192	0.00301972	98.9441	0.00344399	0.0460281	0.930385
164.55	0.00052645	0.0089707	0.00301931	98.9471	0.00344425	0.0460293	0.930382
164.7	0.000524976	0.00896948	0.0030189	98.95	0.00344451	0.0460305	0.930379
164.85	0.000523506	0.00896827	0.00301849	98.953	0.00344477	0.0460317	0.930376
165	0.000522041	0.00896706	0.00301809	98.9559	0.00344502	0.0460329	0.930373
165.15	0.00052058	0.00896586	0.00301768	98.9588	0.00344528	0.0460341	0.930369
165.3	0.000519123	0.00896466	0.00301728	98.9618	0.00344553	0.0460353	0.930366
165.45	0.00051767	0.00896346	0.00301687	98.9647	0.00344579	0.0460365	0.930363
165.6	0.000516222	0.00896226	0.00301647	98.9676	0.00344604	0.0460377	0.93036
165.75	0.000514777	0.00896107	0.00301607	98.9704	0.00344629	0.0460389	0.930357
165.9	0.000513337	0.00895988	0.00301567	98.9733	0.00344655	0.0460401	0.930354
166.05	0.000511901	0.0089587	0.00301527	98.9762	0.0034468	0.0460413	0.930351
166.2	0.000510469	0.00895752	0.00301487	98.9791	0.00344705	0.0460425	0.930348
166.35	0.000509042	0.00895634	0.00301448	98.9819	0.0034473	0.0460437	0.930345
166.5	0.000507618	0.00895517	0.00301408	98.9848	0.00344755	0.0460448	0.930342
166.65	0.000506199	0.008954	0.00301369	98.9876	0.0034478	0.046046	0.930339
166.8	0.000504784	0.00895283	0.0030133	98.9904	0.00344805	0.0460472	0.930336
166.95	0.000503373	0.00895167	0.0030129	98.9933	0.00344829	0.0460483	0.930333
167.1	0.000501966	0.00895051	0.00301251	98.9961	0.00344854	0.0460495	0.93033
167.25	0.000500563	0.00894935	0.00301213	98.9989	0.00344879	0.0460507	0.930327
167.4	0.000499164	0.0089482	0.00301174	99.0017	0.00344903	0.0460518	0.930324
167.55	0.000497769	0.00894705	0.00301135	99.0045	0.00344928	0.046053	0.930321
167.7	0.000496379	0.0089459	0.00301096	99.0072	0.00344952	0.0460541	0.930318
167.85	0.000494992	0.00894476	0.00301058	99.01	0.00344976	0.0460552	0.930315
168	0.000493609	0.00894362	0.0030102	99.0128	0.00345001	0.0460564	0.930312
168.15	0.000492231	0.00894248	0.00300981	99.0155	0.00345025	0.0460575	0.930309
168.3	0.000490856	0.00894135	0.00300943	99.0183	0.00345049	0.0460587	0.930306
168.45	0.000489485	0.00894022	0.00300905	99.021	0.00345073	0.0460598	0.930303
168.6	0.000488119	0.00893909	0.00300867	99.0238	0.00345097	0.0460609	0.9303
168.75	0.000486756	0.00893797	0.00300829	99.0265	0.00345121	0.046062	0.930297
168.9	0.000485397	0.00893685	0.00300792	99.0292	0.00345145	0.0460632	0.930294
169.05	0.000484042	0.00893573	0.00300754	99.0319	0.00345169	0.0460643	0.930291
169.2	0.000482691	0.00893461	0.00300717	99.0346	0.00345192	0.0460654	0.930289
169.35	0.000481344	0.0089335	0.00300679	99.0373	0.00345216	0.0460665	0.930286
169.5	0.000480001	0.0089324	0.00300642	99.04	0.0034524	0.0460676	0.930283
169.65	0.000478662	0.00893129	0.00300605	99.0427	0.00345263	0.0460687	0.93028
169.8	0.000477326	0.00893019	0.00300568	99.0453	0.00345287	0.0460698	0.930277
169.95	0.000475995	0.00892909	0.00300531	99.048	0.0034531	0.0460709	0.930274
170.1	0.000474667	0.008928	0.00300494	99.0507	0.00345333	0.046072	0.930271
170.25	0.000473343	0.00892691	0.00300457	99.0533	0.00345357	0.0460731	0.930269
170.4	0.000472023	0.00892582	0.00300421	99.056	0.0034538	0.0460742	0.930266
170.55	0.000470707	0.00892474	0.00300384	99.0586	0.00345403	0.0460753	0.930263
170.7	0.000469395	0.00892366	0.00300348	99.0612	0.00345426	0.0460763	0.93026
170.85	0.000468086	0.00892258	0.00300311	99.0638	0.00345449	0.0460774	0.930257
171	0.000466781	0.0089215	0.00300275	99.0664	0.00345472	0.0460785	0.930254
171.15	0.00046548	0.00892043	0.00300239	99.069	0.00345495	0.0460796	0.930252
171.3	0.000464183	0.00891936	0.00300203	99.0716	0.00345518	0.0460806	0.930249
171.45	0.000462889	0.00891829	0.00300167	99.0742	0.0034554	0.0460817	0.930246
171.6	0.000461599	0.00891723	0.00300131	99.0768	0.00345563	0.0460828	0.930243
171.75	0.000460313	0.00891617	0.00300096	99.0794	0.00345586	0.0460838	0.930241
171.9	0.000459031	0.00891511	0.0030006	99.0819	0.00345608	0.0460849	0.930238
172.05	0.000457752	0.00891406	0.00300025	99.0845	0.00345631	0.0460859	0.930235
172.2	0.000456477	0.00891301	0.00299989	99.087	0.00345653	0.046087	0.930232
172.35	0.000455206	0.00891196	0.00299954	99.0896	0.00345676	0.046088	0.93023
172.5	0.000453938	0.00891092	0.00299919	99.0921	0.00345698	0.0460891	0.930227
172.65	0.000452674	0.00890988	0.00299884	99.0947	0.0034572	0.0460901	0.930224
172.8	0.000451413	0.00890884	0.00299849	99.0972	0.00345742	0.0460912	0.930222
172.95	0.000450157	0.0089078	0.00299814	99.0997	0.00345765	0.0460922	0.930219
173.1	0.000448904	0.00890677	0.00299779	99.1022	0.00345787	0.0460932	0.930216
173.25	0.000447654	0.00890574	0.00299745	99.1047	0.00345809	0.0460943	0.930213
173.4	0.000446408	0.00890471	0.0029971	99.1072	0.00345831	0.0460953	0.930211
173.55	0.000445166	0.00890369	0.00299676	99.1097	0.00345852	0.0460963	0.930208
173.7	0.000443927	0.00890267	0.00299641	99.1121	0.00345874	0.0460973	0.930205
173.85	0.000442692	0.00890165	0.00299607	99.1146	0.00345896	0.0460983	0.930203
174	0.00044146	0.00890064	0.00299573	99.1171	0.00345918	0.0460994	0.9302
174.15	0.000440232	0.00889963	0.00299539	99.1195	0.00345939	0.0461004	0.930198
174.3	0.000439007	0.00889862	0.00299505	99.122	0.00345961	0.0461014	0.930195
174.45	0.000437786	0.00889761	0.00299471	99.1244	0.00345983	0.0461024	0.930192
174.6	0.000436569	0.00889661	0.00299437	99.1269	0.00346004	0.0461034	0.93019
174.75	0.000435355	0.00889561	0.00299404	99.1293	0.00346025	0.0461044	0.930187
174.9	0.000434144	0.00889461	0.0029937	99.1317	0.00346047	0.0461054	0.930184
175.05	0.000432937	0.00889362	0.00299337	99.1341	0.00346068	0.0461064	0.930182
175.2	0.000431733	0.00889263	0.00299303	99.1365	0.00346089	0.0461074	0.930179
175.35	0.000430533	0.00889164	0.0029927	99.1389	0.0034611	0.0461084	0.930177
175.5	0.000429336	0.00889065	0.00299237	99.1413	0.00346131	0.0461093	0.930174
175.65	0.000428143	0.00888967	0.00299204	99.1437	0.00346153	0.0461103	0.930172
175.8	0.000426953	0.00888869	0.00299171	99.1461	0.00346174	0.0461113	0.930169
175.95	0.000425767	0.00888771	0.00299138	99.1485	0.00346194	0.0461123	0.930166
176.1	0.000424584	0.00888674	0.00299105	99.1508	0.00346215	0.0461133	0.930164
176.25	0.000423404	0.00888577	0.00299072	99.1532	0.00346236	0.0461142	0.930161
176.4	0.000422228	0.0088848	0.0029904	99.1555	0.00346257	0.0461152	0.930159
176.55	0.000421055	0.00888383	0.00299007	99.1579	0.00346278	0.0461162	0.930156
176.7	0.000419885	0.00888287	0.00298975	99.1602	0.00346298	0.0461171	0.930154
176.85	0.000418719	0.00888191	0.00298943	99.1626	0.00346319	0.0461181	0.930151
177	0.000417556	0.00888095	0.0029891	99.1649	0.00346339	0.0461191	0.930149
177.15	0.000416397	0.00888	0.00298878	99.1672	0.0034636	0.04612	0.930146
177.3	0.000415241	0.00887904	0.00298846	99.1695	0.0034638	0.046121	0.930144
177.45	0.000414088	0.00887809	0.00298814	99.1718	0.00346401	0.0461219	0.930141
177.6	0.000412938	0.00887715	0.00298782	99.1741	0.00346421	0.0461229	0.930139
177.75	0.000411792	0.0088762	0.00298751	99.1764	0.00346441	0.0461238	0.930136
177.9	0.000410649	0.00887526	0.00298719	99.1787	0.00346461	0.0461247	0.930134
178.05	0.000409509	0.00887432	0.00298687	99.181	0.00346481	0.0461257	0.930131
178.2	0.000408373	0.00887339	0.00298656	99.1833	0.00346502	0.0461266	0.930129
178.35	0.000407239	0.00887245	0.00298624	99.1855	0.00346522	0.0461275	0.930127
178.5	0.000406109	0.00887152	0.00298593	99.1878	0.00346542	0.0461285	0.930124
178.65	0.000404983	0.0088706	0.00298562	99.19	0.00346561	0.0461294	0.930122
178.8	0.000403859	0.00886967	0.00298531	99.1923	0.00346581	0.0461303	0.930119
178.95	0.000402739	0.00886875	0.002985	99.1945	0.00346601	0.0461313	0.930117
179.1	0.000401622	0.00886783	0.00298469	99.1968	0.00346621	0.0461322	0.930114
179.25	0.000400508	0.00886691	0.00298438	99.199	0.00346641	0.0461331	0.930112
179.4	0.000399397	0.008866	0.00298407	99.2012	0.0034666	0.046134	0.93011
179.55	0.00039829	0.00886509	0.00298376	99.2034	0.0034668	0.0461349	0.930107
179.7	0.000397185	0.00886418	0.00298346	99.2056	0.00346699	0.0461358	0.930105
179.85	0.000396084	0.00886327	0.00298315	99.2078	0.00346719	0.0461367	0.930103
180	0.000394986	0.00886237	0.00298285	99.21	0.00346738	0.0461376	0.9301
180.15	0.000393891	0.00886147	0.00298255	99.2122	0.00346758	0.0461385	0.930098
180.3	0.000392799	0.00886057	0.00298224	99.2144	0.00346777	0.0461394	0.930095
180.45	0.00039171	0.00885967	0.00298194	99.2166	0.00346796	0.0461403	0.930093
180.6	0.000390625	0.00885878	0.00298164	99.2188	0.00346815	0.0461412	0.930091
180.75	0.000389542	0.00885789	0.00298134	99.2209	0.00346834	0.0461421	0.930088
180.9	0.000388463	0.008857	0.00298104	99.2231	0.00346854	0.046143	0.930086
181.05	0.000387387	0.00885611	0.00298074	99.2252	0.00346873	0.0461439	0.930084
181.2	0.000386313	0.00885523	0.00298045	99.2274	0.00346892	0.0461448	0.930081
181.35	0.000385243	0.00885435	0.00298015	99.2295	0.0034691	0.0461457	0.930079
181.5	0.000384176	0.00885347	0.00297985	99.2316	0.00346929	0.0461465	0.930077
181.65	0.000383112	0.00885259	0.00297956	99.2338	0.00346948	0.0461474	0.930075
181.8	0.000382051	0.00885172	0.00297927	99.2359	0.00346967	0.0461483	0.930072
181.95	0.000380993	0.00885085	0.00297897	99.238	0.00346986	0.0461491	0.93007
182.1	0.000379938	0.00884998	0.00297868	99.2401	0.00347004	0.04615	0.930068
182.25	0.000378886	0.00884912	0.00297839	99.2422	0.00347023	0.0461509	0.930065
182.4	0.000377837	0.00884825	0.0029781	99.2443	0.00347042	0.0461517	0.930063
182.55	0.000376791	0.00884739	0.00297781	99.2464	0.0034706	0.0461526	0.930061
182.7	0.000375748	0.00884653	0.00297752	99.2485	0.00347079	0.0461535	0.930059
182.85	0.000374708	0.00884568	0.00297723	99.2506	0.00347097	0.0461543	0.930056
183	0.00037367	0.00884482	0.00297694	99.2527	0.00347115	0.0461552	0.930054
183.15	0.000372636	0.00884397	0.00297666	99.2547	0.00347134	0.046156	0.930052
183.3	0.000371605	0.00884312	0.00297637	99.2568	0.00347152	0.0461569	0.93005
183.45	0.000370577	0.00884228	0.00297609	99.2588	0.0034717	0.0461577	0.930048
183.6	0.000369551	0.00884143	0.0029758	99.2609	0.00347188	0.0461586	0.930045
183.75	0.000368529	0.00884059	0.00297552	99.2629	0.00347206	0.0461594	0.930043
183.9	0.000367509	0.00883975	0.00297524	99.265	0.00347225	0.0461602	0.930041
184.05	0.000366493	0.00883892	0.00297496	99.267	0.00347243	0.0461611	0.930039
184.2	0.000365479	0.00883808	0.00297468	99.269	0.00347261	0.0461619	0.930036
184.35	0.000364468	0.00883725	0.0029744	99.2711	0.00347278	0.0461627	0.930034
184.5	0.00036346	0.00883642	0.00297412	99.2731	0.00347296	0.0461636	0.930032
184.65	0.000362455	0.0088356	0.00297384	99.2751	0.00347314	0.0461644	0.93003
184.8	0.000361453	0.00883477	0.00297356	99.2771	0.00347332	0.0461652	0.930028
184.95	0.000360453	0.00883395	0.00297328	99.2791	0.0034735	0.0461661	0.930026
185.1	0.000359457	0.00883313	0.00297301	99.2811	0.00347367	0.0461669	0.930023
185.25	0.000358463	0.00883231	0.00297273	99.2831	0.00347385	0.0461677	0.930021
185.4	0.000357472	0.0088315	0.00297246	99.2851	0.00347402	0.0461685	0.930019
185.55	0.000356484	0.00883068	0.00297219	99.287	0.0034742	0.0461693	0.930017
185.7	0.000355499	0.00882987	0.00297191	99.289	0.00347437	0.0461701	0.930015
185.85	0.000354516	0.00882907	0.00297164	99.291	0.00347455	0.0461709	0.930013
186	0.000353537	0.00882826	0.00297137	99.2929	0.00347472	0.0461717	0.930011
186.15	0.00035256	0.00882746	0.0029711	99.2949	0.0034749	0.0461725	0.930009
186.3	0.000351585	0.00882665	0.00297083	99.2968	0.00347507	0.0461733	0.930006
186.45	0.000350614	0.00882586	0.00297056	99.2988	0.00347524	0.0461741	0.930004
186.6	0.000349645	0.00882506	0.00297029	99.3007	0.00347541	0.0461749	0.930002
186.75	0.000348679	0.00882426	0.00297002	99.3026	0.00347558	0.0461757	0.93
186.9	0.000347716	0.00882347	0.00296976	99.3046	0.00347576	0.0461765	0.929998
187.05	0.000346756	0.00882268	0.00296949	99.3065	0.00347593	0.0461773	0.929996
187.2	0.000345798	0.00882189	0.00296923	99.3084	0.0034761	0.0461781	0.929994
187.35	0.000344843	0.00882111	0.00296896	99.3103	0.00347627	0.0461789	0.929992
187.5	0.000343891	0.00882033	0.0029687	99.3122	0.00347643	0.0461797	0.92999
187.65	0.000342941	0.00881954	0.00296844	99.3141	0.0034766	0.0461805	0.929988
187.8	0.000341994	0.00881877	0.00296817	99.316	0.00347677	0.0461812	0.929986
187.95	0.00034105	0.00881799	0.00296791	99.3179	0.00347694	0.046182	0.929984
188.1	0.000340109	0.00881721	0.00296765	99.3198	0.00347711	0.0461828	0.929982
188.25	0.00033917	0.00881644	0.00296739	99.3217	0.00347727	0.0461836	0.92998
188.4	0.000338234	0.00881567	0.00296713	99.3235	0.00347744	0.0461843	0.929978
188.55	0.0003373	0.00881491	0.00296687	99.3254	0.0034776	0.0461851	0.929976
188.7	0.000336369	0.00881414	0.00296662	99.3273	0.00347777	0.0461859	0.929973
188.85	0.000335441	0.00881338	0.00296636	99.3291	0.00347794	0.0461866	0.929971
189	0.000334515	0.00881261	0.0029661	99.331	0.0034781	0.0461874	0.929969
189.15	0.000333592	0.00881186	0.00296585	99.3328	0.00347826	0.0461881	0.929967
189.3	0.000332672	0.0088111	0.00296559	99.3347	0.00347843	0.0461889	0.929965
189.45	0.000331754	0.00881034	0.00296534	99.3365	0.00347859	0.0461897	0.929963
189.6	0.000330839	0.00880959	0.00296509	99.3383	0.00347875	0.0461904	0.929962
189.75	0.000329926	0.00880884	0.00296483	99.3401	0.00347892	0.0461912	0.92996
189.9	0.000329016	0.00880809	0.00296458	99.342	0.00347908	0.0461919	0.929958
190.05	0.000328109	0.00880735	0.00296433	99.3438	0.00347924	0.0461927	0.929956
190.2	0.000327204	0.0088066	0.00296408	99.3456	0.0034794	0.0461934	0.929954
190.35	0.000326301	0.00880586	0.00296383	99.3474	0.00347956	0.0461941	0.929952
190.5	0.000325402	0.00880512	0.00296358	99.3492	0.00347972	0.0461949	0.92995
190.65	0.000324504	0.00880438	0.00296333	99.351	0.00347988	0.0461956	0.929948
190.8	0.00032361	0.00880365	0.00296309	99.3528	0.00348004	0.0461964	0.929946
190.95	0.000322717	0.00880291	0.00296284	99.3546	0.0034802	0.0461971	0.929944
191.1	0.000321828	0.00880218	0.00296259	99.3563	0.00348035	0.0461978	0.929942
191.25	0.000320941	0.00880145	0.00296235	99.3581	0.00348051	0.0461985	0.92994
191.4	0.000320056	0.00880073	0.0029621	99.3599	0.00348067	0.0461993	0.929938
191.55	0.000319174	0.0088	0.00296186	99.3617	0.00348083	0.0462	0.929936
191.7	0.000318294	0.00879928	0.00296161	99.3634	0.00348098	0.0462007	0.929934
191.85	0.000317417	0.00879856	0.00296137	99.3652	0.00348114	0.0462014	0.929932
192	0.000316542	0.00879784	0.00296113	99.3669	0.00348129	0.0462022	0.929931
192.15	0.00031567	0.00879712	0.00296089	99.3687	0.00348145	0.0462029	0.929929
192.3	0.0003148	0.00879641	0.00296065	99.3704	0.0034816	0.0462036	0.929927
192.45	0.000313933	0.00879569	0.00296041	99.3721	0.00348176	0.0462043	0.929925
192.6	0.000313068	0.00879498	0.00296017	99.3739	0.00348191	0.046205	0.929923
192.75	0.000312206	0.00879427	0.00295993	99.3756	0.00348207	0.0462057	0.929921
192.9	0.000311346	0.00879357	0.00295969	99.3773	0.00348222	0.0462064	0.929919
193.05	0.000310488	0.00879286	0.00295945	99.379	0.00348237	0.0462071	0.929917
193.2	0.000309633	0.00879216	0.00295922	99.3807	0.00348252	0.0462078	0.929916
193.35	0.00030878	0.00879146	0.00295898	99.3824	0.00348268	0.0462085	0.929914
193.5	0.00030793	0.00879076	0.00295875	99.3841	0.00348283	0.0462092	0.929912
193.65	0.000307082	0.00879006	0.00295851	99.3858	0.00348298	0.0462099	0.92991
193.8	0.000306236	0.00878937	0.00295828	99.3875	0.00348313	0.0462106	0.929908
193.95	0.000305393	0.00878867	0.00295805	99.3892	0.00348328	0.0462113	0.929906
194.1	0.000304552	0.00878798	0.00295781	99.3909	0.00348343	0.046212	0.929904
194.25	0.000303714	0.00878729	0.00295758	99.3926	0.00348358	0.0462127	0.929903
194.4	0.000302878	0.00878661	0.00295735	99.3942	0.00348373	0.0462134	0.929901
194.55	0.000302044	0.00878592	0.00295712	99.3959	0.00348388	0.0462141	0.929899
194.7	0.000301213	0.00878524	0.00295689	99.3976	0.00348402	0.0462148	0.929897
194.85	0.000300384	0.00878456	0.00295666	99.3992	0.00348417	0.0462154	0.929895
195	0.000299557	0.00878388	0.00295643	99.4009	0.00348432	0.0462161	0.929894
195.15	0.000298733	0.0087832	0.0029562	99.4025	0.00348447	0.0462168	0.929892
195.3	0.000297911	0.00878252	0.00295598	99.4042	0.00348461	0.0462175	0.92989
195.45	0.000297091	0.00878185	0.00295575	99.4058	0.00348476	0.0462182	0.929888
195.6	0.000296274	0.00878118	0.00295552	99.4075	0.0034849	0.0462188	0.929886
195.75	0.000295459	0.00878051	0.0029553	99.4091	0.00348505	0.0462195	0.929885
195.9	0.000294646	0.00877984	0.00295507	99.4107	0.00348519	0.0462202	0.929883
196.05	0.000293835	0.00877917	0.00295485	99.4123	0.00348534	0.0462208	0.929881
196.2	0.000293027	0.00877851	0.00295462	99.4139	0.00348548	0.0462215	0.929879
196.35	0.000292221	0.00877785	0.0029544	99.4156	0.00348563	0.0462222	0.929878
196.5	0.000291417	0.00877719	0.00295418	99.4172	0.00348577	0.0462228	0.929876
196.65	0.000290616	0.00877653	0.00295396	99.4188	0.00348591	0.0462235	0.929874
196.8	0.000289817	0.00877587	0.00295374	99.4204	0.00348605	0.0462241	0.929872
196.95	0.00028902	0.00877522	0.00295352	99.422	0.0034862	0.0462248	0.929871
197.1	0.000288225	0.00877456	0.0029533	99.4236	0.00348634	0.0462254	0.929869
197.25	0.000287432	0.00877391	0.00295308	99.4251	0.00348648	0.0462261	0.929867
197.4	0.000286642	0.00877326	0.00295286	99.4267	0.00348662	0.0462267	0.929866
197.55	0.000285854	0.00877262	0.00295264	99.4283	0.00348676	0.0462274	0.929864
197.7	0.000285068	0.00877197	0.00295242	99.4299	0.0034869	0.046228	0.929862
197.85	0.000284285	0.00877133	0.00295221	99.4314	0.00348704	0.0462287	0.92986
198	0.000283503	0.00877068	0.00295199	99.433	0.00348718	0.0462293	0.929859
198.15	0.000282724	0.00877004	0.00295178	99.4346	0.00348732	0.04623	0.929857
198.3	0.000281947	0.0087694	0.00295156	99.4361	0.00348746	0.0462306	0.929855
198.45	0.000281172	0.00876877	0.00295135	99.4377	0.0034876	0.0462312	0.929854
198.6	0.0002804	0.00876813	0.00295113	99.4392	0.00348773	0.0462319	0.929852
198.75	0.000279629	0.0087675	0.00295092	99.4407	0.00348787	0.0462325	0.92985
198.9	0.000278861	0.00876687	0.00295071	99.4423	0.00348801	0.0462331	0.929849
199.05	0.000278095	0.00876624	0.00295049	99.4438	0.00348815	0.0462338	0.929847
199.2	0.000277331	0.00876561	0.00295028	99.4453	0.00348828	0.0462344	0.929845
199.35	0.000276569	0.00876499	0.00295007	99.4469	0.00348842	0.046235	0.929844
199.5	0.000275809	0.00876436	0.00294986	99.4484	0.00348855	0.0462356	0.929842
199.65	0.000275051	0.00876374	0.00294965	99.4499	0.00348869	0.0462363	0.92984
199.8	0.000274296	0.00876312	0.00294944	99.4514	0.00348882	0.0462369	0.929839
199.95	0.000273543	0.0087625	0.00294924	99.4529	0.00348896	0.0462375	0.929837
200.1	0.000272791	0.00876188	0.00294903	99.4544	0.00348909	0.0462381	0.929835
200.25	0.000272042	0.00876127	0.00294882	99.4559	0.00348923	0.0462387	0.929834
200.4	0.000271295	0.00876065	0.00294861	99.4574	0.00348936	0.0462393	0.929832
200.55	0.00027055	0.00876004	0.00294841	99.4589	0.00348949	0.04624	0.92983
200.7	0.000269807	0.00875943	0.0029482	99.4604	0.00348962	0.0462406	0.929829
200.85	0.000269066	0.00875882	0.002948	99.4619	0.00348976	0.0462412	0.929827
201	0.000268328	0.00875822	0.00294779	99.4633	0.00348989	0.0462418	0.929826
201.15	0.000267591	0.00875761	0.00294759	99.4648	0.00349002	0.0462424	0.929824
201.3	0.000266857	0.00875701	0.00294739	99.4663	0.00349015	0.046243	0.929822
201.45	0.000266124	0.00875641	0.00294719	99.4678	0.00349028	0.0462436	0.929821
201.6	0.000265394	0.00875581	0.00294698	99.4692	0.00349041	0.0462442	0.929819
201.75	0.000264665	0.00875521	0.00294678	99.4707	0.00349054	0.0462448	0.929818
201.9	0.000263939	0.00875461	0.00294658	99.4721	0.00349067	0.0462454	0.929816
202.05	0.000263214	0.00875402	0.00294638	99.4736	0.0034908	0.046246	0.929814
202.2	0.000262492	0.00875342	0.00294618	99.475	0.00349093	0.0462466	0.929813
202.35	0.000261772	0.00875283	0.00294598	99.4765	0.00349106	0.0462472	0.929811
202.5	0.000261054	0.00875224	0.00294578	99.4779	0.00349119	0.0462478	0.92981
202.65	0.000260337	0.00875165	0.00294559	99.4793	0.00349132	0.0462483	0.929808
202.8	0.000259623	0.00875107	0.00294539	99.4808	0.00349144	0.0462489	0.929807
202.95	0.000258911	0.00875048	0.00294519	99.4822	0.00349157	0.0462495	0.929805
203.1	0.0002582	0.0087499	0.00294499	99.4836	0.0034917	0.0462501	0.929804
203.25	0.000257492	0.00874932	0.0029448	99.485	0.00349182	0.0462507	0.929802
203.4	0.000256786	0.00874874	0.0029446	99.4864	0.00349195	0.0462513	0.9298
203.55	0.000256082	0.00874816	0.00294441	99.4878	0.00349208	0.0462518	0.929799
203.7	0.000255379	0.00874758	0.00294421	99.4892	0.0034922	0.0462524	0.929797
203.85	0.000254679	0.00874701	0.00294402	99.4906	0.00349233	0.046253	0.929796
204	0.00025398	0.00874643	0.00294383	99.492	0.00349245	0.0462536	0.929794
204.15	0.000253284	0.00874586	0.00294364	99.4934	0.00349258	0.0462541	0.929793
204.3	0.000252589	0.00874529	0.00294344	99.4948	0.0034927	0.0462547	0.929791
204.45	0.000251897	0.00874472	0.00294325	99.4962	0.00349282	0.0462553	0.92979
204.6	0.000251206	0.00874415	0.00294306	99.4976	0.00349295	0.0462558	0.929788
204.75	0.000250517	0.00874359	0.00294287	99.499	0.00349307	0.0462564	0.929787
204.9	0.000249831	0.00874302	0.00294268	99.5003	0.00349319	0.046257	0.929785
205.05	0.000249146	0.00874246	0.00294249	99.5017	0.00349332	0.0462575	0.929784
205.2	0.000248463	0.0087419	0.0029423	99.5031	0.00349344	0.0462581	0.929782
205.35	0.000247782	0.00874134	0.00294212	99.5044	0.00349356	0.0462587	0.929781
205.5	0.000247102	0.00874078	0.00294193	99.5058	0.00349368	0.0462592	0.929779
205.65	0.000246425	0.00874023	0.00294174	99.5071	0.0034938	0.0462598	0.929778
205.8	0.00024575	0.00873967	0.00294155	99.5085	0.00349392	0.0462603	0.929776
205.95	0.000245076	0.00873912	0.00294137	99.5098	0.00349404	0.0462609	0.929775
206.1	0.000244405	0.00873857	0.00294118	99.5112	0.00349416	0.0462614	0.929773
206.25	0.000243735	0.00873802	0.002941	99.5125	0.00349428	0.046262	0.929772
206.4	0.000243067	0.00873747	0.00294081	99.5139	0.0034944	0.0462625	0.929771
206.55	0.000242401	0.00873692	0.00294063	99.5152	0.00349452	0.0462631	0.929769
206.7	0.000241737	0.00873638	0.00294044	99.5165	0.00349464	0.0462636	0.929768
206.85	0.000241075	0.00873583	0.00294026	99.5179	0.00349476	0.0462642	0.929766
207	0.000240414	0.00873529	0.00294008	99.5192	0.00349488	0.0462647	0.929765
207.15	0.000239756	0.00873475	0.0029399	99.5205	0.003495	0.0462652	0.929763
207.3	0.000239099	0.00873421	0.00293972	99.5218	0.00349511	0.0462658	0.929762
207.45	0.000238444	0.00873367	0.00293953	99.5231	0.00349523	0.0462663	0.92976
207.6	0.000237791	0.00873314	0.00293935	99.5244	0.00349535	0.0462669	0.929759
207.75	0.00023714	0.0087326	0.00293917	99.5257	0.00349546	0.0462674	0.929758
207.9	0.00023649	0.00873207	0.00293899	99.527	0.00349558	0.0462679	0.929756
208.05	0.000235843	0.00873154	0.00293882	99.5283	0.0034957	0.0462685	0.929755
208.2	0.000235197	0.00873101	0.00293864	99.5296	0.00349581	0.046269	0.929753
208.35	0.000234553	0.00873048	0.00293846	99.5309	0.00349593	0.0462695	0.929752
208.5	0.000233911	0.00872995	0.00293828	99.5322	0.00349604	0.04627	0.929751
208.65	0.00023327	0.00872943	0.0029381	99.5335	0.00349616	0.0462706	0.929749
208.8	0.000232631	0.0087289	0.00293793	99.5347	0.00349627	0.0462711	0.929748
208.95	0.000231995	0.00872838	0.00293775	99.536	0.00349639	0.0462716	0.929746
209.1	0.000231359	0.00872786	0.00293758	99.5373	0.0034965	0.0462721	0.929745
209.25	0.000230726	0.00872734	0.0029374	99.5385	0.00349661	0.0462727	0.929744
209.4	0.000230094	0.00872682	0.00293723	99.5398	0.00349673	0.0462732	0.929742
209.55	0.000229465	0.0087263	0.00293705	99.5411	0.00349684	0.0462737	0.929741
209.7	0.000228837	0.00872579	0.00293688	99.5423	0.00349695	0.0462742	0.929739
209.85	0.00022821	0.00872527	0.00293671	99.5436	0.00349706	0.0462747	0.929738
210	0.000227586	0.00872476	0.00293653	99.5448	0.00349718	0.0462752	0.929737
210.15	0.000226963	0.00872425	0.00293636	99.5461	0.00349729	0.0462758	0.929735
210.3	0.000226342	0.00872374	0.00293619	99.5473	0.0034974	0.0462763	0.929734
210.45	0.000225722	0.00872323	0.00293602	99.5486	0.00349751	0.0462768	0.929733
210.6	0.000225105	0.00872272	0.00293585	99.5498	0.00349762	0.0462773	0.929731
210.75	0.000224489	0.00872222	0.00293568	99.551	0.00349773	0.0462778	0.92973
210.9	0.000223875	0.00872171	0.00293551	99.5523	0.00349784	0.0462783	0.929729
211.05	0.000223262	0.00872121	0.00293534	99.5535	0.00349795	0.0462788	0.929727
211.2	0.000222651	0.00872071	0.00293517	99.5547	0.00349806	0.0462793	0.929726
211.35	0.000222042	0.00872021	0.002935	99.5559	0.00349817	0.0462798	0.929725
211.5	0.000221435	0.00871971	0.00293483	99.5571	0.00349828	0.0462803	0.929723
211.65	0.000220829	0.00871921	0.00293467	99.5583	0.00349839	0.0462808	0.929722
211.8	0.000220225	0.00871872	0.0029345	99.5595	0.00349849	0.0462813	0.929721
211.95	0.000219623	0.00871822	0.00293433	99.5608	0.0034986	0.0462818	0.929719
212.1	0.000219022	0.00871773	0.00293417	99.562	0.00349871	0.0462823	0.929718
212.25	0.000218423	0.00871724	0.002934	99.5632	0.00349882	0.0462828	0.929717
212.4	0.000217826	0.00871675	0.00293384	99.5643	0.00349892	0.0462833	0.929715
212.55	0.00021723	0.00871626	0.00293367	99.5655	0.00349903	0.0462837	0.929714
212.7	0.000216636	0.00871577	0.00293351	99.5667	0.00349914	0.0462842	0.929713
212.85	0.000216044	0.00871529	0.00293335	99.5679	0.00349924	0.0462847	0.929711
213	0.000215453	0.0087148	0.00293318	99.5691	0.00349935	0.0462852	0.92971
213.15	0.000214864	0.00871432	0.00293302	99.5703	0.00349946	0.0462857	0.929709
213.3	0.000214277	0.00871384	0.00293286	99.5714	0.00349956	0.0462862	0.929708
213.45	0.000213691	0.00871336	0.0029327	99.5726	0.00349967	0.0462866	0.929706
213.6	0.000213107	0.00871288	0.00293253	99.5738	0.00349977	0.0462871	0.929705
213.75	0.000212524	0.0087124	0.00293237	99.575	0.00349987	0.0462876	0.929704
213.9	0.000211943	0.00871192	0.00293221	99.5761	0.00349998	0.0462881	0.929702
214.05	0.000211364	0.00871145	0.00293205	99.5773	0.00350008	0.0462886	0.929701
214.2	0.000210786	0.00871097	0.00293189	99.5784	0.00350019	0.046289	0.9297
214.35	0.00021021	0.0087105	0.00293173	99.5796	0.00350029	0.0462895	0.929699
214.5	0.000209635	0.00871003	0.00293158	99.5807	0.00350039	0.04629	0.929697
214.65	0.000209063	0.00870956	0.00293142	99.5819	0.0035005	0.0462904	0.929696
214.8	0.000208491	0.00870909	0.00293126	99.583	0.0035006	0.0462909	0.929695
214.95	0.000207921	0.00870862	0.0029311	99.5842	0.0035007	0.0462914	0.929694
215.1	0.000207353	0.00870816	0.00293095	99.5853	0.0035008	0.0462918	0.929692
215.25	0.000206787	0.00870769	0.00293079	99.5864	0.0035009	0.0462923	0.929691
215.4	0.000206222	0.00870723	0.00293063	99.5876	0.00350101	0.0462928	0.92969
215.55	0.000205658	0.00870676	0.00293048	99.5887	0.00350111	0.0462932	0.929689
215.7	0.000205096	0.0087063	0.00293032	99.5898	0.00350121	0.0462937	0.929687
215.85	0.000204536	0.00870584	0.00293017	99.5909	0.00350131	0.0462942	0.929686
216	0.000203977	0.00870539	0.00293001	99.592	0.00350141	0.0462946	0.929685
216.15	0.00020342	0.00870493	0.00292986	99.5932	0.00350151	0.0462951	0.929684
216.3	0.000202865	0.00870447	0.00292971	99.5943	0.00350161	0.0462955	0.929683
216.45	0.00020231	0.00870402	0.00292955	99.5954	0.00350171	0.046296	0.929681
216.6	0.000201758	0.00870356	0.0029294	99.5965	0.00350181	0.0462964	0.92968
216.75	0.000201207	0.00870311	0.00292925	99.5976	0.00350191	0.0462969	0.929679
216.9	0.000200657	0.00870266	0.0029291	99.5987	0.003502	0.0462973	0.929678
217.05	0.000200109	0.00870221	0.00292894	99.5998	0.0035021	0.0462978	0.929677
217.2	0.000199563	0.00870176	0.00292879	99.6009	0.0035022	0.0462982	0.929675
217.35	0.000199018	0.00870132	0.00292864	99.602	0.0035023	0.0462987	0.929674
217.5	0.000198474	0.00870087	0.00292849	99.6031	0.0035024	0.0462991	0.929673
217.65	0.000197932	0.00870043	0.00292834	99.6041	0.00350249	0.0462996	0.929672
217.8	0.000197392	0.00869998	0.00292819	99.6052	0.00350259	0.0463	0.929671
217.95	0.000196853	0.00869954	0.00292805	99.6063	0.00350269	0.0463005	0.929669
218.1	0.000196316	0.0086991	0.0029279	99.6074	0.00350278	0.0463009	0.929668
218.25	0.00019578	0.00869866	0.00292775	99.6084	0.00350288	0.0463013	0.929667
218.4	0.000195245	0.00869822	0.0029276	99.6095	0.00350298	0.0463018	0.929666
218.55	0.000194712	0.00869778	0.00292745	99.6106	0.00350307	0.0463022	0.929665
218.7	0.000194181	0.00869735	0.00292731	99.6116	0.00350317	0.0463027	0.929664
218.85	0.000193651	0.00869691	0.00292716	99.6127	0.00350326	0.0463031	0.929662
219	0.000193122	0.00869648	0.00292702	99.6138	0.00350336	0.0463035	0.929661
219.15	0.000192595	0.00869605	0.00292687	99.6148	0.00350345	0.046304	0.92966
219.3	0.000192069	0.00869562	0.00292672	99.6159	0.00350355	0.0463044	0.929659
219.45	0.000191545	0.00869519	0.00292658	99.6169	0.00350364	0.0463048	0.929658
219.6	0.000191022	0.00869476	0.00292644	99.618	0.00350373	0.0463052	0.929657
219.75	0.000190501	0.00869433	0.00292629	99.619	0.00350383	0.0463057	0.929655
219.9	0.000189981	0.0086939	0.00292615	99.62	0.00350392	0.0463061	0.929654
220.05	0.000189463	0.00869348	0.002926	99.6211	0.00350401	0.0463065	0.929653
220.2	0.000188946	0.00869305	0.00292586	99.6221	0.00350411	0.0463069	0.929652
220.35	0.00018843	0.00869263	0.00292572	99.6231	0.0035042	0.0463074	0.929651
220.5	0.000187916	0.00869221	0.00292558	99.6242	0.00350429	0.0463078	0.92965
220.65	0.000187404	0.00869179	0.00292544	99.6252	0.00350438	0.0463082	0.929649
220.8	0.000186892	0.00869137	0.0029253	99.6262	0.00350448	0.0463086	0.929648
220.95	0.000186382	0.00869095	0.00292515	99.6272	0.00350457	0.046309	0.929646
221.1	0.000185874	0.00869053	0.00292501	99.6283	0.00350466	0.0463095	0.929645
221.25	0.000185367	0.00869012	0.00292487	99.6293	0.00350475	0.0463099	0.929644
221.4	0.000184861	0.0086897	0.00292473	99.6303	0.00350484	0.0463103	0.929643
221.55	0.000184357	0.00868929	0.0029246	99.6313	0.00350493	0.0463107	0.929642
221.7	0.000183854	0.00868888	0.00292446	99.6323	0.00350502	0.0463111	0.929641
221.85	0.000183353	0.00868846	0.00292432	99.6333	0.00350511	0.0463115	0.92964
222	0.000182853	0.00868805	0.00292418	99.6343	0.0035052	0.0463119	0.929639
222.15	0.000182354	0.00868765	0.00292404	99.6353	0.00350529	0.0463124	0.929638
222.3	0.000181857	0.00868724	0.0029239	99.6363	0.00350538	0.0463128	0.929636
222.45	0.000181361	0.00868683	0.00292377	99.6373	0.00350547	0.0463132	0.929635
222.6	0.000180866	0.00868643	0.00292363	99.6383	0.00350556	0.0463136	0.929634
222.75	0.000180373	0.00868602	0.0029235	99.6393	0.00350565	0.046314	0.929633
222.9	0.000179881	0.00868562	0.00292336	99.6402	0.00350574	0.0463144	0.929632
223.05	0.000179391	0.00868522	0.00292322	99.6412	0.00350582	0.0463148	0.929631
223.2	0.000178902	0.00868481	0.00292309	99.6422	0.00350591	0.0463152	0.92963
223.35	0.000178414	0.00868441	0.00292295	99.6432	0.003506	0.0463156	0.929629
223.5	0.000177927	0.00868401	0.00292282	99.6441	0.00350609	0.046316	0.929628
223.65	0.000177442	0.00868362	0.00292269	99.6451	0.00350617	0.0463164	0.929627
223.8	0.000176959	0.00868322	0.00292255	99.6461	0.00350626	0.0463168	0.929626
223.95	0.000176476	0.00868282	0.00292242	99.647	0.00350635	0.0463172	0.929625
224.1	0.000175995	0.00868243	0.00292229	99.648	0.00350643	0.0463176	0.929624
224.25	0.000175516	0.00868204	0.00292215	99.649	0.00350652	0.046318	0.929623
224.4	0.000175037	0.00868164	0.00292202	99.6499	0.00350661	0.0463184	0.929621
224.55	0.00017456	0.00868125	0.00292189	99.6509	0.00350669	0.0463187	0.92962
