# Supplementary material for: Kinetic studies and predictions on the hydrolysis and aminolysis of esters of 2-S-phosphorylacetates
Source: Beilstein J Org Chem. 2010 Aug 16;6:732–41. doi: 10.3762/bjoc.6.87 (PMC2956570; doi:10.3762/bjoc.6.87)
Supplement: File 4 — Optimisation of leaving group pKaH values of 2-S-thiophosphate esters [file Beilstein_J_Org_Chem-06-732-s004.xls]

## Sheet: Answer Report 1
Microsoft Excel 11.5 Answer Report
Worksheet: [leaving group optimisation.xls]Sheet1
Report Created: 28/6/2010 21:01:12
Target Cell (Value Of)
	Cell	Name	Original Value	Final Value
	$H$1500	ratio	0.413452	0.900001
Adjustable Cells
	Cell	Name	Original Value	Final Value
	$P$2	predicted pKa	7.1	14.4042
Constraints
	NONE

## Sheet: Sheet1
time(mins)	ester	total amine	neutral amine	% reaction	acid	amide	% amide	pH	k0	kOH	pKa	Kw	KNH2		predicted pKa
0	0.05	0.055	0.024722	0	0	0		7.66196	9.43074e-05	251.556	7.75	1e-14	2.08656		14.3821
0.302612	0.0492163	0.0542195	0.0243712	1.56734	3.17454e-06	0.000780495	99.5949	amine fn
0.605223	0.0484558	0.0534621	0.0240307	3.08831	6.29932e-06	0.00153785	99.5921	4.59151e-07	width of pH window
0.907835	0.0477175	0.0527269	0.0237002	4.56494	9.37582e-06	0.0022731	99.5892		-0.0880442
1.21045	0.0470004	0.0520128	0.0233793	5.99917	1.24054e-05	0.00298718	99.5864
1.51306	0.0463036	0.051319	0.0230674	7.39278	1.53895e-05	0.003681	99.5837
1.81567	0.0456262	0.0506446	0.0227643	8.7475	1.83294e-05	0.00435542	99.5809		pKa	k0	log k0	kOH	log kOH	kNH2	log kNH2
2.11828	0.0449675	0.0499888	0.0224695	10.0649	2.12262e-05	0.00501124	99.5782		7.14	0.0018	-2.74473	15058	4.17777	6.1	0.78533
2.42089	0.0443267	0.0493508	0.0221827	11.3466	2.40813e-05	0.00564922	99.5755		8.35	0.0011	-2.95861	7600	3.88081	5.1	0.70757
2.7235	0.043703	0.0487299	0.0219036	12.594	2.68956e-05	0.00627009	99.5729
3.02612	0.0430958	0.0481255	0.021632	13.8084	2.96703e-05	0.00687452	99.5703	time interval
3.32873	0.0425044	0.0475368	0.0213674	14.9911	3.24065e-05	0.00746315	99.5677	0.302612
3.63134	0.0419283	0.0469634	0.0211096	16.1434	3.51052e-05	0.00803661	99.5651
3.93395	0.0413668	0.0464045	0.0208584	17.2665	3.77672e-05	0.00859547	99.5625	time to 99%
4.23656	0.0408193	0.0458597	0.0206135	18.3614	4.03936e-05	0.00914029	99.56	453.312
4.53917	0.0402854	0.0453284	0.0203747	19.4291	4.29853e-05	0.00967158	99.5575
4.84178	0.0397646	0.0448101	0.0201417	20.4708	4.5543e-05	0.0101899	99.555	% amide
5.1444	0.0392564	0.0443044	0.0199144	21.4873	4.80677e-05	0.0106956	99.5526	99.0005
5.44701	0.0387602	0.0438108	0.0196925	22.4795	5.05601e-05	0.0111892	99.5502
5.74962	0.0382758	0.0433289	0.0194759	23.4483	5.30211e-05	0.0116711	99.5478
6.05223	0.0378027	0.0428582	0.0192643	24.3946	5.54512e-05	0.0121418	99.5454
6.35484	0.0373405	0.0423983	0.0190576	25.319	5.78513e-05	0.0126017	99.543
6.65745	0.0368888	0.041949	0.0188557	26.2224	6.02221e-05	0.013051	99.5407
6.96007	0.0364472	0.0415098	0.0186583	27.1055	6.25642e-05	0.0134902	99.5384
7.26268	0.0360155	0.0410804	0.0184653	27.9689	6.48783e-05	0.0139196	99.5361
7.56529	0.0355933	0.0406605	0.0182765	28.8133	6.71649e-05	0.0143395	99.5338
7.8679	0.0351803	0.0402498	0.0180919	29.6393	6.94248e-05	0.0147502	99.5315
8.17051	0.0347762	0.0398479	0.0179112	30.4476	7.16584e-05	0.0151521	99.5293
8.47312	0.0343807	0.0394546	0.0177345	31.2386	7.38664e-05	0.0155454	99.5271
8.77573	0.0339935	0.0390696	0.0175614	32.0129	7.60492e-05	0.0159304	99.5249
9.07835	0.0336144	0.0386926	0.017392	32.7711	7.82075e-05	0.0163074	99.5227
9.38096	0.0332432	0.0383235	0.0172261	33.5137	8.03417e-05	0.0166765	99.5205
9.68357	0.0328795	0.0379619	0.0170635	34.2411	8.24523e-05	0.0170381	99.5184
9.98618	0.0325231	0.0376077	0.0169043	34.9537	8.45399e-05	0.0173923	99.5163
10.2888	0.0321739	0.0372605	0.0167483	35.6522	8.66048e-05	0.0177395	99.5142
10.5914	0.0318316	0.0369203	0.0165953	36.3367	8.86476e-05	0.0180797	99.5121
10.894	0.0314961	0.0365867	0.0164454	37.0079	9.06686e-05	0.0184133	99.51
11.1966	0.031167	0.0362597	0.0162984	37.666	9.26683e-05	0.0187403	99.5079
11.4992	0.0308443	0.0359389	0.0161542	38.3114	9.46471e-05	0.0190611	99.5059
11.8018	0.0305277	0.0356243	0.0160128	38.9446	9.66054e-05	0.0193757	99.5039
12.1045	0.0302171	0.0353157	0.0158741	39.5658	9.85437e-05	0.0196843	99.5019
12.4071	0.0299123	0.0350128	0.0157379	40.1753	0.000100462	0.0199872	99.4999
12.7097	0.0296132	0.0347155	0.0156043	40.7736	0.000102361	0.0202845	99.4979
13.0123	0.0293195	0.0344238	0.0154732	41.3609	0.000104241	0.0205762	99.4959
13.3149	0.0290312	0.0341373	0.0153444	41.9376	0.000106103	0.0208627	99.494
13.6175	0.0287481	0.033856	0.015218	42.5038	0.000107946	0.021144	99.4921
13.9201	0.02847	0.0335798	0.0150938	43.0599	0.000109771	0.0214202	99.4901
14.2227	0.0281969	0.0333085	0.0149718	43.6062	0.000111579	0.0216915	99.4882
14.5254	0.0279285	0.0330419	0.014852	44.1429	0.000113369	0.0219581	99.4864
14.828	0.0276649	0.03278	0.0147343	44.6703	0.000115142	0.02222	99.4845
15.1306	0.0274057	0.0325226	0.0146186	45.1885	0.000116899	0.0224774	99.4826
15.4332	0.027151	0.0322697	0.0145049	45.698	0.000118639	0.0227303	99.4808
15.7358	0.0269006	0.032021	0.0143931	46.1987	0.000120363	0.022979	99.4789
16.0384	0.0266544	0.0317765	0.0142832	46.6911	0.000122071	0.0232235	99.4771
16.341	0.0264124	0.0315361	0.0141752	47.1753	0.000123763	0.0234639	99.4753
16.6436	0.0261743	0.0312997	0.0140689	47.6514	0.00012544	0.0237003	99.4735
16.9462	0.0259401	0.0310672	0.0139644	48.1198	0.000127102	0.0239328	99.4717
17.2489	0.0257097	0.0308385	0.0138616	48.5805	0.000128749	0.0241615	99.47
17.5515	0.0254831	0.0306135	0.0137605	49.0338	0.000130381	0.0243865	99.4682
17.8541	0.0252601	0.030392	0.0136609	49.4799	0.000131999	0.024608	99.4665
18.1567	0.0250406	0.0301742	0.013563	49.9189	0.000133603	0.0248258	99.4647
18.4593	0.0248245	0.0299597	0.0134666	50.351	0.000135193	0.0250403	99.463
18.7619	0.0246119	0.0297486	0.0133717	50.7763	0.000136769	0.0252514	99.4613
19.0645	0.0244025	0.0295408	0.0132783	51.195	0.000138331	0.0254592	99.4596
19.3671	0.0241964	0.0293362	0.0131864	51.6073	0.000139881	0.0256638	99.4579
19.6697	0.0239934	0.0291348	0.0130958	52.0133	0.000141417	0.0258652	99.4562
19.9724	0.0237934	0.0289364	0.0130066	52.4131	0.00014294	0.0260636	99.4546
20.275	0.0235965	0.028741	0.0129188	52.807	0.000144451	0.026259	99.4529
20.5776	0.0234025	0.0285485	0.0128323	53.1949	0.000145949	0.0264515	99.4513
20.8802	0.0232114	0.0283589	0.012747	53.5771	0.000147435	0.0266411	99.4496
21.1828	0.0230231	0.028172	0.0126631	53.9537	0.000148909	0.026828	99.448
21.4854	0.0228376	0.027988	0.0125803	54.3248	0.000150371	0.027012	99.4464
21.788	0.0226547	0.0278066	0.0124988	54.6905	0.00015182	0.0271934	99.4448
22.0906	0.0224745	0.0276278	0.0124184	55.051	0.000153259	0.0273722	99.4432
22.3933	0.0222968	0.0274515	0.0123392	55.4063	0.000154686	0.0275485	99.4416
22.6959	0.0221217	0.0272778	0.0122611	55.7566	0.000156101	0.0277222	99.4401
22.9985	0.021949	0.0271066	0.0121841	56.1019	0.000157506	0.0278934	99.4385
23.3011	0.0217788	0.0269377	0.0121082	56.4424	0.0001589	0.0280623	99.437
23.6037	0.0216109	0.0267712	0.0120334	56.7782	0.000160282	0.0282288	99.4354
23.9063	0.0214453	0.026607	0.0119596	57.1093	0.000161654	0.028393	99.4339
24.2089	0.021282	0.026445	0.0118868	57.436	0.000163016	0.028555	99.4324
24.5115	0.0211209	0.0262853	0.011815	57.7581	0.000164367	0.0287147	99.4308
24.8141	0.020962	0.0261277	0.0117442	58.0759	0.000165708	0.0288723	99.4293
25.1168	0.0208053	0.0259723	0.0116743	58.3895	0.000167039	0.0290277	99.4278
25.4194	0.0206506	0.0258189	0.0116054	58.6989	0.00016836	0.0291811	99.4264
25.722	0.0204979	0.0256676	0.0115373	59.0041	0.000169671	0.0293324	99.4249
26.0246	0.0203473	0.0255183	0.0114702	59.3054	0.000170973	0.0294817	99.4234
26.3272	0.0201987	0.0253709	0.011404	59.6027	0.000172264	0.0296291	99.422
26.6298	0.0200519	0.0252255	0.0113386	59.8961	0.000173547	0.0297745	99.4205
26.9324	0.0199071	0.0250819	0.0112741	60.1858	0.00017482	0.0299181	99.4191
27.235	0.0197641	0.0249402	0.0112104	60.4718	0.000176084	0.0300598	99.4176
27.5376	0.019623	0.0248003	0.0111475	60.7541	0.000177339	0.0301997	99.4162
27.8403	0.0194836	0.0246622	0.0110854	61.0328	0.000178585	0.0303378	99.4148
28.1429	0.019346	0.0245258	0.0110241	61.308	0.000179822	0.0304742	99.4134
28.4455	0.0192101	0.0243911	0.0109636	61.5798	0.00018105	0.0306089	99.412
28.7481	0.0190759	0.0242582	0.0109038	61.8482	0.00018227	0.0307418	99.4106
29.0507	0.0189433	0.0241268	0.0108448	62.1133	0.000183481	0.0308732	99.4092
29.3533	0.0188124	0.0239971	0.0107865	62.3752	0.000184683	0.0310029	99.4078
29.6559	0.0186831	0.023869	0.0107289	62.6338	0.000185878	0.031131	99.4065
29.9585	0.0185553	0.0237424	0.010672	62.8893	0.000187064	0.0312576	99.4051
30.2612	0.0184291	0.0236174	0.0106158	63.1417	0.000188242	0.0313826	99.4037
30.5638	0.0183044	0.0234938	0.0105603	63.3911	0.000189412	0.0315062	99.4024
30.8664	0.0181812	0.0233718	0.0105054	63.6376	0.000190574	0.0316282	99.4011
31.169	0.0180595	0.0232512	0.0104512	63.8811	0.000191729	0.0317488	99.3997
31.4716	0.0179391	0.023132	0.0103976	64.1217	0.000192875	0.031868	99.3984
31.7742	0.0178202	0.0230142	0.0103447	64.3595	0.000194014	0.0319858	99.3971
32.0768	0.0177027	0.0228978	0.0102924	64.5946	0.000195146	0.0321022	99.3958
32.3794	0.0175865	0.0227828	0.0102407	64.8269	0.00019627	0.0322172	99.3945
32.682	0.0174717	0.0226691	0.0101895	65.0566	0.000197386	0.0323309	99.3932
32.9847	0.0173582	0.0225567	0.010139	65.2836	0.000198496	0.0324433	99.3919
33.2873	0.0172459	0.0224455	0.0100891	65.5081	0.000199598	0.0325545	99.3906
33.5899	0.017135	0.0223357	0.0100397	65.73	0.000200693	0.0326643	99.3893
33.8925	0.0170253	0.0222271	0.00999085	65.9494	0.000201781	0.0327729	99.3881
34.1951	0.0169168	0.0221197	0.00994258	66.1664	0.000202861	0.0328803	99.3868
34.4977	0.0168095	0.0220135	0.00989484	66.381	0.000203936	0.0329865	99.3856
34.8003	0.0167034	0.0219084	0.00984763	66.5931	0.000205003	0.0330916	99.3843
35.1029	0.0165985	0.0218046	0.00980095	66.803	0.000206063	0.0331954	99.3831
35.4055	0.0164947	0.0217019	0.00975478	67.0105	0.000207117	0.0332981	99.3818
35.7082	0.0163921	0.0216003	0.00970911	67.2158	0.000208164	0.0333997	99.3806
36.0108	0.0162906	0.0214998	0.00966394	67.4189	0.000209205	0.0335002	99.3794
36.3134	0.0161901	0.0214004	0.00961926	67.6198	0.000210239	0.0335996	99.3782
36.616	0.0160908	0.021302	0.00957506	67.8185	0.000211267	0.033698	99.377
36.9186	0.0159925	0.0212047	0.00953133	68.0151	0.000212289	0.0337953	99.3758
37.2212	0.0158952	0.0211085	0.00948807	68.2096	0.000213304	0.0338915	99.3746
37.5238	0.015799	0.0210133	0.00944527	68.4021	0.000214314	0.0339867	99.3734
37.8264	0.0157037	0.020919	0.00940291	68.5925	0.000215317	0.034081	99.3722
38.1291	0.0156095	0.0208258	0.009361	68.781	0.000216314	0.0341742	99.371
38.4317	0.0155162	0.0207335	0.00931953	68.9675	0.000217305	0.0342665	99.3698
38.7343	0.0154239	0.0206422	0.00927849	69.1521	0.00021829	0.0343578	99.3687
39.0369	0.0153326	0.0205519	0.00923787	69.3348	0.000219269	0.0344481	99.3675
39.3395	0.0152422	0.0204624	0.00919767	69.5156	0.000220243	0.0345376	99.3664
39.6421	0.0151527	0.0203739	0.00915789	69.6946	0.00022121	0.0346261	99.3652
39.9447	0.0150641	0.0202863	0.0091185	69.8717	0.000222172	0.0347137	99.3641
40.2473	0.0149764	0.0201996	0.00907952	70.0471	0.000223129	0.0348004	99.3629
40.5499	0.0148896	0.0201137	0.00904092	70.2207	0.00022408	0.0348863	99.3618
40.8526	0.0148037	0.0200287	0.00900272	70.3926	0.000225025	0.0349713	99.3607
41.1552	0.0147186	0.0199446	0.00896489	70.5628	0.000225965	0.0350554	99.3595
41.4578	0.0146343	0.0198612	0.00892744	70.7313	0.000226899	0.0351388	99.3584
41.7604	0.0145509	0.0197787	0.00889036	70.8982	0.000227829	0.0352213	99.3573
42.063	0.0144683	0.0196971	0.00885365	71.0634	0.000228752	0.0353029	99.3562
42.3656	0.0143865	0.0196162	0.00881729	71.227	0.000229671	0.0353838	99.3551
42.6682	0.0143055	0.0195361	0.00878129	71.389	0.000230584	0.0354639	99.354
42.9708	0.0142253	0.0194568	0.00874563	71.5494	0.000231493	0.0355432	99.3529
43.2734	0.0141458	0.0193782	0.00871033	71.7084	0.000232396	0.0356218	99.3518
43.5761	0.0140671	0.0193004	0.00867536	71.8658	0.000233294	0.0356996	99.3508
43.8787	0.0139892	0.0192234	0.00864072	72.0217	0.000234187	0.0357766	99.3497
44.1813	0.013912	0.019147	0.00860641	72.1761	0.000235075	0.035853	99.3486
44.4839	0.0138355	0.0190714	0.00857243	72.329	0.000235959	0.0359286	99.3475
44.7865	0.0137597	0.0189965	0.00853877	72.4806	0.000236837	0.0360035	99.3465
45.0891	0.0136846	0.0189224	0.00850542	72.6307	0.000237711	0.0360776	99.3454
45.3917	0.0136103	0.0188489	0.00847239	72.7794	0.00023858	0.0361511	99.3444
45.6943	0.0135366	0.0187761	0.00843966	72.9268	0.000239444	0.0362239	99.3433
45.997	0.0134636	0.0187039	0.00840724	73.0728	0.000240303	0.0362961	99.3423
46.2996	0.0133913	0.0186325	0.00837511	73.2174	0.000241158	0.0363675	99.3413
46.6022	0.0133196	0.0185616	0.00834328	73.3607	0.000242008	0.0364384	99.3402
46.9048	0.0132486	0.0184915	0.00831174	73.5028	0.000242854	0.0365085	99.3392
47.2074	0.0131782	0.0184219	0.00828049	73.6435	0.000243695	0.0365781	99.3382
47.51	0.0131085	0.018353	0.00824952	73.783	0.000244532	0.036647	99.3372
47.8126	0.0130394	0.0182848	0.00821882	73.9212	0.000245364	0.0367152	99.3361
48.1152	0.0129709	0.0182171	0.00818841	74.0582	0.000246192	0.0367829	99.3351
48.4178	0.012903	0.01815	0.00815826	74.194	0.000247015	0.03685	99.3341
48.7205	0.0128357	0.0180836	0.00812839	74.3286	0.000247835	0.0369164	99.3331
49.0231	0.012769	0.0180177	0.00809878	74.4619	0.00024865	0.0369823	99.3321
49.3257	0.0127029	0.0179524	0.00806942	74.5942	0.00024946	0.0370476	99.3312
49.6283	0.0126374	0.0178877	0.00804033	74.7252	0.000250267	0.0371123	99.3302
49.9309	0.0125724	0.0178235	0.00801149	74.8551	0.000251069	0.0371765	99.3292
50.2335	0.012508	0.0177599	0.00798291	74.9839	0.000251867	0.0372401	99.3282
50.5361	0.0124442	0.0176969	0.00795457	75.1116	0.000252662	0.0373031	99.3272
50.8387	0.0123809	0.0176343	0.00792647	75.2382	0.000253452	0.0373657	99.3263
51.1413	0.0123181	0.0175724	0.00789862	75.3637	0.000254238	0.0374276	99.3253
51.444	0.0122559	0.0175109	0.00787101	75.4881	0.00025502	0.0374891	99.3243
51.7466	0.0121942	0.01745	0.00784363	75.6115	0.000255798	0.03755	99.3234
52.0492	0.0121331	0.0173896	0.00781648	75.7339	0.000256572	0.0376104	99.3224
52.3518	0.0120724	0.0173298	0.00778956	75.8552	0.000257342	0.0376702	99.3215
52.6544	0.0120123	0.0172704	0.00776287	75.9755	0.000258109	0.0377296	99.3205
52.957	0.0119526	0.0172115	0.00773641	76.0947	0.000258872	0.0377885	99.3196
53.2596	0.0118935	0.0171531	0.00771016	76.213	0.000259631	0.0378469	99.3187
53.5622	0.0118348	0.0170952	0.00768414	76.3303	0.000260386	0.0379048	99.3177
53.8649	0.0117767	0.0170378	0.00765833	76.4467	0.000261137	0.0379622	99.3168
54.1675	0.011719	0.0169808	0.00763273	76.5621	0.000261885	0.0380192	99.3159
54.4701	0.0116617	0.0169244	0.00760734	76.6765	0.000262629	0.0380756	99.315
54.7727	0.011605	0.0168684	0.00758217	76.79	0.000263369	0.0381316	99.3141
55.0753	0.0115487	0.0168128	0.00755719	76.9026	0.000264106	0.0381872	99.3131
55.3779	0.0114928	0.0167577	0.00753242	77.0143	0.000264839	0.0382423	99.3122
55.6805	0.0114375	0.016703	0.00750785	77.1251	0.000265569	0.038297	99.3113
55.9831	0.0113825	0.0166488	0.00748348	77.235	0.000266295	0.0383512	99.3104
56.2857	0.011328	0.016595	0.0074593	77.344	0.000267018	0.038405	99.3095
56.5884	0.0112739	0.0165417	0.00743532	77.4521	0.000267737	0.0384583	99.3086
56.891	0.0112203	0.0164887	0.00741153	77.5594	0.000268453	0.0385113	99.3077
57.1936	0.0111671	0.0164362	0.00738793	77.6659	0.000269165	0.0385638	99.3069
57.4962	0.0111143	0.0163841	0.00736451	77.7715	0.000269874	0.0386159	99.306
57.7988	0.0110619	0.0163325	0.00734128	77.8763	0.00027058	0.0386675	99.3051
58.1014	0.0110099	0.0162812	0.00731824	77.9802	0.000271282	0.0387188	99.3042
58.404	0.0109583	0.0162303	0.00729537	78.0834	0.000271981	0.0387697	99.3034
58.7066	0.0109071	0.0161798	0.00727268	78.1857	0.000272677	0.0388202	99.3025
59.0092	0.0108564	0.0161297	0.00725016	78.2873	0.000273369	0.0388703	99.3016
59.3119	0.010806	0.01608	0.00722782	78.388	0.000274059	0.03892	99.3008
59.6145	0.010756	0.0160307	0.00720566	78.488	0.000274745	0.0389693	99.2999
59.9171	0.0107064	0.0159818	0.00718366	78.5873	0.000275428	0.0390182	99.2991
60.2197	0.0106571	0.0159332	0.00716183	78.6858	0.000276107	0.0390668	99.2982
60.5223	0.0106082	0.015885	0.00714017	78.7835	0.000276784	0.039115	99.2974
60.8249	0.0105597	0.0158372	0.00711867	78.8805	0.000277458	0.0391628	99.2965
61.1275	0.0105116	0.0157897	0.00709734	78.9768	0.000278128	0.0392103	99.2957
61.4301	0.0104638	0.0157426	0.00707616	79.0723	0.000278795	0.0392574	99.2948
61.7328	0.0104164	0.0156959	0.00705515	79.1672	0.00027946	0.0393041	99.294
62.0354	0.0103694	0.0156495	0.00703429	79.2613	0.000280121	0.0393505	99.2932
62.338	0.0103226	0.0156034	0.00701359	79.3547	0.00028078	0.0393966	99.2923
62.6406	0.0102763	0.0155577	0.00699304	79.4475	0.000281435	0.0394423	99.2915
62.9432	0.0102302	0.0155123	0.00697265	79.5395	0.000282087	0.0394877	99.2907
63.2458	0.0101846	0.0154673	0.0069524	79.6309	0.000282737	0.0395327	99.2899
63.5484	0.0101392	0.0154226	0.0069323	79.7216	0.000283384	0.0395774	99.2891
63.851	0.0100942	0.0153782	0.00691236	79.8117	0.000284027	0.0396218	99.2883
64.1536	0.0100495	0.0153341	0.00689255	79.9011	0.000284668	0.0396659	99.2874
64.4563	0.0100051	0.0152904	0.00687289	79.9898	0.000285306	0.0397096	99.2866
64.7589	0.00996105	0.015247	0.00685338	80.0779	0.000285941	0.039753	99.2858
65.0615	0.00991731	0.0152039	0.006834	80.1654	0.000286574	0.0397961	99.285
65.3641	0.00987388	0.0151611	0.00681477	80.2522	0.000287204	0.0398389	99.2842
65.6667	0.00983077	0.0151186	0.00679567	80.3385	0.00028783	0.0398814	99.2835
65.9693	0.00978796	0.0150764	0.00677671	80.4241	0.000288455	0.0399236	99.2827
66.2719	0.00974546	0.0150345	0.00675788	80.5091	0.000289076	0.0399655	99.2819
66.5745	0.00970326	0.014993	0.00673919	80.5935	0.000289695	0.040007	99.2811
66.8771	0.00966135	0.0149517	0.00672063	80.6773	0.000290311	0.0400483	99.2803
67.1798	0.00961974	0.0149107	0.0067022	80.7605	0.000290924	0.0400893	99.2795
67.4824	0.00957842	0.01487	0.0066839	80.8432	0.000291535	0.04013	99.2788
67.785	0.00953739	0.0148295	0.00666573	80.9252	0.000292143	0.0401705	99.278
68.0876	0.00949664	0.0147894	0.00664769	81.0067	0.000292749	0.0402106	99.2772
68.3902	0.00945618	0.0147495	0.00662977	81.0876	0.000293352	0.0402505	99.2765
68.6928	0.00941599	0.0147099	0.00661198	81.168	0.000293952	0.0402901	99.2757
68.9954	0.00937608	0.0146706	0.00659431	81.2478	0.00029455	0.0403294	99.2749
69.298	0.00933645	0.0146316	0.00657676	81.3271	0.000295145	0.0403684	99.2742
69.6007	0.00929708	0.0145928	0.00655933	81.4058	0.000295738	0.0404072	99.2734
69.9033	0.00925799	0.0145543	0.00654203	81.484	0.000296328	0.0404457	99.2727
70.2059	0.00921916	0.0145161	0.00652484	81.5617	0.000296916	0.0404839	99.2719
70.5085	0.00918059	0.0144781	0.00650776	81.6388	0.000297501	0.0405219	99.2712
70.8111	0.00914228	0.0144404	0.00649081	81.7154	0.000298084	0.0405596	99.2704
71.1137	0.00910423	0.0144029	0.00647397	81.7915	0.000298665	0.0405971	99.2697
71.4163	0.00906644	0.0143657	0.00645724	81.8671	0.000299243	0.0406343	99.269
71.7189	0.0090289	0.0143287	0.00644062	81.9422	0.000299818	0.0406713	99.2682
72.0215	0.00899161	0.014292	0.00642412	82.0168	0.000300392	0.040708	99.2675
72.3242	0.00895456	0.0142555	0.00640772	82.0909	0.000300962	0.0407445	99.2668
72.6268	0.00891776	0.0142193	0.00639144	82.1645	0.000301531	0.0407807	99.266
72.9294	0.00888121	0.0141833	0.00637526	82.2376	0.000302097	0.0408167	99.2653
73.232	0.00884489	0.0141476	0.00635919	82.3102	0.000302661	0.0408524	99.2646
73.5346	0.00880882	0.014112	0.00634323	82.3824	0.000303223	0.040888	99.2639
73.8372	0.00877298	0.0140768	0.00632737	82.454	0.000303782	0.0409232	99.2631
74.1398	0.00873737	0.0140417	0.00631162	82.5253	0.000304339	0.0409583	99.2624
74.4424	0.00870199	0.0140069	0.00629596	82.596	0.000304894	0.0409931	99.2617
74.745	0.00866685	0.0139723	0.00628041	82.6663	0.000305446	0.0410277	99.261
75.0477	0.00863193	0.0139379	0.00626497	82.7361	0.000305996	0.0410621	99.2603
75.3503	0.00859723	0.0139038	0.00624962	82.8055	0.000306544	0.0410962	99.2596
75.6529	0.00856276	0.0138699	0.00623437	82.8745	0.00030709	0.0411301	99.2589
75.9555	0.00852851	0.0138361	0.00621922	82.943	0.000307634	0.0411639	99.2582
76.2581	0.00849448	0.0138027	0.00620416	83.011	0.000308175	0.0411973	99.2575
76.5607	0.00846066	0.0137694	0.00618921	83.0787	0.000308715	0.0412306	99.2568
76.8633	0.00842706	0.0137363	0.00617434	83.1459	0.000309252	0.0412637	99.2561
77.1659	0.00839367	0.0137035	0.00615958	83.2127	0.000309787	0.0412965	99.2554
77.4686	0.0083605	0.0136708	0.0061449	83.279	0.00031032	0.0413292	99.2547
77.7712	0.00832753	0.0136384	0.00613032	83.3449	0.000310851	0.0413616	99.2541
78.0738	0.00829476	0.0136061	0.00611583	83.4105	0.000311379	0.0413939	99.2534
78.3764	0.0082622	0.0135741	0.00610143	83.4756	0.000311906	0.0414259	99.2527
78.679	0.00822985	0.0135423	0.00608713	83.5403	0.000312431	0.0414577	99.252
78.9816	0.0081977	0.0135106	0.00607291	83.6046	0.000312953	0.0414894	99.2513
79.2842	0.00816574	0.0134792	0.00605878	83.6685	0.000313474	0.0415208	99.2507
79.5868	0.00813398	0.013448	0.00604474	83.732	0.000313992	0.041552	99.25
79.8894	0.00810242	0.0134169	0.00603078	83.7952	0.000314509	0.0415831	99.2493
80.1921	0.00807105	0.0133861	0.00601692	83.8579	0.000315023	0.0416139	99.2487
80.4947	0.00803988	0.0133554	0.00600313	83.9202	0.000315535	0.0416446	99.248
80.7973	0.00800889	0.0133249	0.00598943	83.9822	0.000316046	0.0416751	99.2474
81.0999	0.0079781	0.0132946	0.00597582	84.0438	0.000316554	0.0417054	99.2467
81.4025	0.00794749	0.0132645	0.00596229	84.105	0.000317061	0.0417355	99.246
81.7051	0.00791706	0.0132346	0.00594884	84.1659	0.000317566	0.0417654	99.2454
82.0077	0.00788682	0.0132049	0.00593547	84.2264	0.000318068	0.0417951	99.2447
82.3103	0.00785676	0.0131753	0.00592219	84.2865	0.000318569	0.0418247	99.2441
82.6129	0.00782688	0.013146	0.00590898	84.3462	0.000319068	0.041854	99.2434
82.9156	0.00779718	0.0131167	0.00589585	84.4056	0.000319565	0.0418833	99.2428
83.2182	0.00776766	0.0130877	0.00588281	84.4647	0.00032006	0.0419123	99.2421
83.5208	0.00773832	0.0130589	0.00586984	84.5234	0.000320553	0.0419411	99.2415
83.8234	0.00770914	0.0130302	0.00585695	84.5817	0.000321044	0.0419698	99.2409
84.126	0.00768014	0.0130017	0.00584413	84.6397	0.000321534	0.0419983	99.2402
84.4286	0.00765132	0.0129733	0.00583139	84.6974	0.000322021	0.0420267	99.2396
84.7312	0.00762266	0.0129452	0.00581873	84.7547	0.000322507	0.0420548	99.239
85.0338	0.00759417	0.0129172	0.00580614	84.8117	0.000322991	0.0420828	99.2383
85.3365	0.00756585	0.0128893	0.00579363	84.8683	0.000323473	0.0421107	99.2377
85.6391	0.00753769	0.0128616	0.00578119	84.9246	0.000323954	0.0421384	99.2371
85.9417	0.00750969	0.0128341	0.00576882	84.9806	0.000324432	0.0421659	99.2365
86.2443	0.00748186	0.0128068	0.00575652	85.0363	0.000324909	0.0421932	99.2358
86.5469	0.00745419	0.0127796	0.0057443	85.0916	0.000325384	0.0422204	99.2352
86.8495	0.00742668	0.0127525	0.00573215	85.1466	0.000325857	0.0422475	99.2346
87.1521	0.00739933	0.0127257	0.00572006	85.2013	0.000326329	0.0422743	99.234
87.4547	0.00737214	0.0126989	0.00570805	85.2557	0.000326799	0.0423011	99.2334
87.7573	0.0073451	0.0126724	0.00569611	85.3098	0.000327267	0.0423276	99.2328
88.06	0.00731821	0.0126459	0.00568423	85.3636	0.000327733	0.0423541	99.2321
88.3626	0.00729148	0.0126197	0.00567243	85.417	0.000328198	0.0423803	99.2315
88.6652	0.00726491	0.0125936	0.00566069	85.4702	0.000328661	0.0424064	99.2309
88.9678	0.00723848	0.0125676	0.00564902	85.523	0.000329122	0.0424324	99.2303
89.2704	0.0072122	0.0125418	0.00563741	85.5756	0.000329581	0.0424582	99.2297
89.573	0.00718607	0.0125161	0.00562587	85.6279	0.000330039	0.0424839	99.2291
89.8756	0.00716009	0.0124906	0.0056144	85.6798	0.000330496	0.0425094	99.2285
90.1782	0.00713425	0.0124652	0.00560299	85.7315	0.00033095	0.0425348	99.2279
90.4808	0.00710856	0.01244	0.00559164	85.7829	0.000331403	0.04256	99.2273
90.7835	0.00708301	0.0124149	0.00558036	85.834	0.000331854	0.0425851	99.2268
91.0861	0.0070576	0.0123899	0.00556914	85.8848	0.000332304	0.0426101	99.2262
91.3887	0.00703233	0.0123651	0.00555799	85.9353	0.000332752	0.0426349	99.2256
91.6913	0.00700721	0.0123404	0.0055469	85.9856	0.000333199	0.0426596	99.225
91.9939	0.00698222	0.0123159	0.00553586	86.0356	0.000333644	0.0426841	99.2244
92.2965	0.00695737	0.0122915	0.00552489	86.0853	0.000334087	0.0427085	99.2238
92.5991	0.00693266	0.0122672	0.00551399	86.1347	0.000334529	0.0427328	99.2232
92.9017	0.00690808	0.0122431	0.00550314	86.1838	0.000334969	0.0427569	99.2227
93.2044	0.00688364	0.012219	0.00549235	86.2327	0.000335407	0.042781	99.2221
93.507	0.00685933	0.0121952	0.00548162	86.2813	0.000335844	0.0428048	99.2215
93.8096	0.00683515	0.0121714	0.00547094	86.3297	0.00033628	0.0428286	99.2209
94.1122	0.00681111	0.0121478	0.00546033	86.3778	0.000336714	0.0428522	99.2204
94.4148	0.00678719	0.0121243	0.00544978	86.4256	0.000337146	0.0428757	99.2198
94.7174	0.00676341	0.012101	0.00543928	86.4732	0.000337577	0.042899	99.2192
95.02	0.00673975	0.0120778	0.00542884	86.5205	0.000338007	0.0429222	99.2187
95.3226	0.00671622	0.0120547	0.00541845	86.5676	0.000338435	0.0429453	99.2181
95.6252	0.00669281	0.0120317	0.00540812	86.6144	0.000338861	0.0429683	99.2175
95.9279	0.00666953	0.0120088	0.00539785	86.6609	0.000339286	0.0429912	99.217
96.2305	0.00664638	0.0119861	0.00538763	86.7072	0.000339709	0.0430139	99.2164
96.5331	0.00662335	0.0119635	0.00537747	86.7533	0.000340131	0.0430365	99.2159
96.8357	0.00660044	0.011941	0.00536736	86.7991	0.000340552	0.043059	99.2153
97.1383	0.00657765	0.0119186	0.00535731	86.8447	0.000340971	0.0430814	99.2148
97.4409	0.00655498	0.0118964	0.00534731	86.89	0.000341389	0.0431036	99.2142
97.7435	0.00653243	0.0118742	0.00533736	86.9351	0.000341805	0.0431258	99.2137
98.0461	0.00651	0.0118522	0.00532746	86.98	0.00034222	0.0431478	99.2131
98.3487	0.00648769	0.0118303	0.00531762	87.0246	0.000342633	0.0431697	99.2126
98.6514	0.00646549	0.0118085	0.00530783	87.069	0.000343045	0.0431915	99.212
98.954	0.00644341	0.0117869	0.00529809	87.1132	0.000343455	0.0432131	99.2115
99.2566	0.00642145	0.0117653	0.0052884	87.1571	0.000343864	0.0432347	99.2109
99.5592	0.0063996	0.0117439	0.00527876	87.2008	0.000344272	0.0432561	99.2104
99.8618	0.00637786	0.0117225	0.00526917	87.2443	0.000344678	0.0432775	99.2099
100.164	0.00635624	0.0117013	0.00525963	87.2875	0.000345083	0.0432987	99.2093
100.467	0.00633473	0.0116802	0.00525015	87.3305	0.000345487	0.0433198	99.2088
100.77	0.00631332	0.0116592	0.00524071	87.3734	0.000345889	0.0433408	99.2083
101.072	0.00629203	0.0116383	0.00523132	87.4159	0.00034629	0.0433617	99.2077
101.375	0.00627085	0.0116175	0.00522197	87.4583	0.000346689	0.0433825	99.2072
101.677	0.00624977	0.0115969	0.00521268	87.5005	0.000347088	0.0434031	99.2067
101.98	0.00622881	0.0115763	0.00520343	87.5424	0.000347484	0.0434237	99.2061
102.283	0.00620795	0.0115558	0.00519424	87.5841	0.00034788	0.0434442	99.2056
102.585	0.00618719	0.0115355	0.00518508	87.6256	0.000348274	0.0434645	99.2051
102.888	0.00616654	0.0115152	0.00517598	87.6669	0.000348667	0.0434848	99.2046
103.191	0.006146	0.0114951	0.00516692	87.708	0.000349058	0.0435049	99.204
103.493	0.00612556	0.011475	0.00515791	87.7489	0.000349449	0.043525	99.2035
103.796	0.00610522	0.0114551	0.00514894	87.7896	0.000349837	0.0435449	99.203
104.098	0.00608498	0.0114352	0.00514002	87.83	0.000350225	0.0435648	99.2025
104.401	0.00606485	0.0114155	0.00513114	87.8703	0.000350611	0.0435845	99.202
104.704	0.00604481	0.0113958	0.00512231	87.9104	0.000350996	0.0436042	99.2015
105.006	0.00602488	0.0113763	0.00511352	87.9502	0.00035138	0.0436237	99.201
105.309	0.00600504	0.0113568	0.00510478	87.9899	0.000351763	0.0436432	99.2004
105.611	0.0059853	0.0113374	0.00509608	88.0294	0.000352144	0.0436626	99.1999
105.914	0.00596567	0.0113182	0.00508742	88.0687	0.000352524	0.0436818	99.1994
106.217	0.00594612	0.011299	0.00507881	88.1078	0.000352903	0.043701	99.1989
106.519	0.00592668	0.01128	0.00507023	88.1466	0.00035328	0.04372	99.1984
106.822	0.00590733	0.011261	0.00506171	88.1853	0.000353657	0.043739	99.1979
107.124	0.00588807	0.0112421	0.00505322	88.2239	0.000354032	0.0437579	99.1974
107.427	0.00586891	0.0112233	0.00504478	88.2622	0.000354406	0.0437767	99.1969
107.73	0.00584984	0.0112046	0.00503637	88.3003	0.000354778	0.0437954	99.1964
108.032	0.00583087	0.011186	0.00502801	88.3383	0.00035515	0.043814	99.1959
108.335	0.00581199	0.0111675	0.00501969	88.376	0.00035552	0.0438325	99.1954
108.638	0.0057932	0.0111491	0.00501141	88.4136	0.000355889	0.0438509	99.1949
108.94	0.0057745	0.0111308	0.00500317	88.451	0.000356257	0.0438692	99.1945
109.243	0.00575589	0.0111125	0.00499497	88.4882	0.000356623	0.0438875	99.194
109.545	0.00573737	0.0110944	0.00498681	88.5253	0.000356989	0.0439056	99.1935
109.848	0.00571894	0.0110763	0.00497869	88.5621	0.000357353	0.0439237	99.193
110.151	0.0057006	0.0110583	0.00497061	88.5988	0.000357716	0.0439417	99.1925
110.453	0.00568235	0.0110404	0.00496257	88.6353	0.000358078	0.0439596	99.192
110.756	0.00566418	0.0110226	0.00495456	88.6716	0.000358439	0.0439774	99.1915
111.058	0.0056461	0.0110049	0.0049466	88.7078	0.000358798	0.0439951	99.1911
111.361	0.00562811	0.0109873	0.00493867	88.7438	0.000359157	0.0440127	99.1906
111.664	0.0056102	0.0109697	0.00493078	88.7796	0.000359514	0.0440303	99.1901
111.966	0.00559238	0.0109522	0.00492293	88.8152	0.00035987	0.0440478	99.1896
112.269	0.00557464	0.0109349	0.00491512	88.8507	0.000360225	0.0440651	99.1891
112.571	0.00555698	0.0109176	0.00490734	88.886	0.000360579	0.0440824	99.1887
112.874	0.00553941	0.0109003	0.0048996	88.9212	0.000360932	0.0440997	99.1882
113.177	0.00552192	0.0108832	0.0048919	88.9562	0.000361284	0.0441168	99.1877
113.479	0.00550452	0.0108661	0.00488423	88.991	0.000361634	0.0441339	99.1873
113.782	0.00548719	0.0108492	0.0048766	89.0256	0.000361984	0.0441508	99.1868
114.085	0.00546995	0.0108323	0.00486901	89.0601	0.000362332	0.0441677	99.1863
114.387	0.00545278	0.0108155	0.00486145	89.0944	0.00036268	0.0441845	99.1859
114.69	0.0054357	0.0107987	0.00485392	89.1286	0.000363026	0.0442013	99.1854
114.992	0.00541869	0.0107821	0.00484644	89.1626	0.000363371	0.0442179	99.1849
115.295	0.00540177	0.0107655	0.00483898	89.1965	0.000363715	0.0442345	99.1845
115.598	0.00538492	0.010749	0.00483156	89.2302	0.000364058	0.044251	99.184
115.9	0.00536815	0.0107325	0.00482418	89.2637	0.0003644	0.0442675	99.1835
116.203	0.00535146	0.0107162	0.00481683	89.2971	0.000364741	0.0442838	99.1831
116.505	0.00533484	0.0106999	0.00480951	89.3303	0.00036508	0.0443001	99.1826
116.808	0.0053183	0.0106837	0.00480223	89.3634	0.000365419	0.0443163	99.1822
117.111	0.00530184	0.0106676	0.00479498	89.3963	0.000365757	0.0443324	99.1817
117.413	0.00528545	0.0106515	0.00478777	89.4291	0.000366093	0.0443485	99.1813
117.716	0.00526913	0.0106356	0.00478059	89.4617	0.000366429	0.0443644	99.1808
118.018	0.0052529	0.0106197	0.00477344	89.4942	0.000366764	0.0443803	99.1804
118.321	0.00523673	0.0106038	0.00476632	89.5265	0.000367097	0.0443962	99.1799
118.624	0.00522064	0.0105881	0.00475924	89.5587	0.00036743	0.0444119	99.1795
118.926	0.00520462	0.0105724	0.00475218	89.5908	0.000367761	0.0444276	99.179
119.229	0.00518867	0.0105568	0.00474516	89.6227	0.000368091	0.0444432	99.1786
119.532	0.00517279	0.0105412	0.00473818	89.6544	0.000368421	0.0444588	99.1781
119.834	0.00515699	0.0105257	0.00473122	89.686	0.000368749	0.0444743	99.1777
120.137	0.00514126	0.0105103	0.0047243	89.7175	0.000369077	0.0444897	99.1772
120.439	0.00512559	0.010495	0.0047174	89.7488	0.000369403	0.044505	99.1768
120.742	0.00511	0.0104797	0.00471054	89.78	0.000369729	0.0445203	99.1764
121.045	0.00509448	0.0104645	0.00470371	89.811	0.000370053	0.0445355	99.1759
121.347	0.00507902	0.0104494	0.00469691	89.842	0.000370376	0.0445506	99.1755
121.65	0.00506364	0.0104343	0.00469014	89.8727	0.000370699	0.0445657	99.1751
121.952	0.00504832	0.0104193	0.0046834	89.9034	0.00037102	0.0445807	99.1746
122.255	0.00503307	0.0104044	0.00467669	89.9339	0.000371341	0.0445956	99.1742
122.558	0.00501789	0.0103896	0.00467	89.9642	0.000371661	0.0446104	99.1738
122.86	0.00500277	0.0103748	0.00466335	89.9945	0.000371979	0.0446252	99.1733
123.163	0.00498773	0.01036	0.00465673	90.0245	0.000372297	0.04464	99.1729
123.466	0.00497274	0.0103454	0.00465014	90.0545	0.000372613	0.0446546	99.1725
123.768	0.00495783	0.0103308	0.00464358	90.0843	0.000372929	0.0446692	99.172
124.071	0.00494298	0.0103162	0.00463704	90.114	0.000373244	0.0446838	99.1716
124.373	0.00492819	0.0103017	0.00463054	90.1436	0.000373558	0.0446983	99.1712
124.676	0.00491347	0.0102873	0.00462406	90.1731	0.000373871	0.0447127	99.1708
124.979	0.00489881	0.010273	0.00461761	90.2024	0.000374183	0.044727	99.1703
125.281	0.00488422	0.0102587	0.00461119	90.2316	0.000374494	0.0447413	99.1699
125.584	0.00486968	0.0102445	0.0046048	90.2606	0.000374804	0.0447555	99.1695
125.886	0.00485522	0.0102303	0.00459844	90.2896	0.000375113	0.0447697	99.1691
126.189	0.00484081	0.0102162	0.0045921	90.3184	0.000375421	0.0447838	99.1687
126.492	0.00482647	0.0102022	0.00458579	90.3471	0.000375729	0.0447978	99.1683
126.794	0.00481219	0.0101882	0.00457951	90.3756	0.000376035	0.0448118	99.1678
127.097	0.00479797	0.0101743	0.00457325	90.4041	0.000376341	0.0448257	99.1674
127.399	0.00478381	0.0101605	0.00456703	90.4324	0.000376645	0.0448395	99.167
127.702	0.00476971	0.0101467	0.00456083	90.4606	0.000376949	0.0448533	99.1666
128.005	0.00475567	0.0101329	0.00455465	90.4887	0.000377252	0.0448671	99.1662
128.307	0.00474169	0.0101192	0.0045485	90.5166	0.000377554	0.0448808	99.1658
128.61	0.00472777	0.0101056	0.00454238	90.5445	0.000377855	0.0448944	99.1654
128.913	0.00471391	0.0100921	0.00453629	90.5722	0.000378155	0.0449079	99.165
129.215	0.00470011	0.0100786	0.00453022	90.5998	0.000378454	0.0449214	99.1646
129.518	0.00468637	0.0100651	0.00452418	90.6273	0.000378753	0.0449349	99.1642
129.82	0.00467268	0.0100517	0.00451816	90.6546	0.00037905	0.0449483	99.1637
130.123	0.00465905	0.0100384	0.00451217	90.6819	0.000379347	0.0449616	99.1633
130.426	0.00464548	0.0100251	0.0045062	90.709	0.000379643	0.0449749	99.1629
130.728	0.00463197	0.0100119	0.00450026	90.7361	0.000379938	0.0449881	99.1625
131.031	0.00461852	0.00999875	0.00449434	90.763	0.000380232	0.0450013	99.1621
131.333	0.00460512	0.00998564	0.00448845	90.7898	0.000380525	0.0450144	99.1617
131.636	0.00459177	0.00997259	0.00448259	90.8165	0.000380817	0.0450274	99.1613
131.939	0.00457848	0.00995959	0.00447674	90.843	0.000381109	0.0450404	99.161
132.241	0.00456525	0.00994665	0.00447093	90.8695	0.000381399	0.0450533	99.1606
132.544	0.00455207	0.00993376	0.00446513	90.8959	0.000381689	0.0450662	99.1602
132.846	0.00453895	0.00992093	0.00445936	90.9221	0.000381978	0.0450791	99.1598
133.149	0.00452588	0.00990815	0.00445362	90.9482	0.000382266	0.0450919	99.1594
133.452	0.00451287	0.00989542	0.0044479	90.9743	0.000382554	0.0451046	99.159
133.754	0.00449991	0.00988275	0.0044422	91.0002	0.00038284	0.0451173	99.1586
134.057	0.004487	0.00987013	0.00443653	91.026	0.000383126	0.0451299	99.1582
134.36	0.00447415	0.00985756	0.00443088	91.0517	0.000383411	0.0451424	99.1578
134.662	0.00446134	0.00984504	0.00442525	91.0773	0.000383695	0.045155	99.1574
134.965	0.0044486	0.00983257	0.00441965	91.1028	0.000383978	0.0451674	99.157
135.267	0.0044359	0.00982016	0.00441407	91.1282	0.000384261	0.0451798	99.1567
135.57	0.00442325	0.0098078	0.00440851	91.1535	0.000384542	0.0451922	99.1563
135.873	0.00441066	0.00979548	0.00440298	91.1787	0.000384823	0.0452045	99.1559
136.175	0.00439812	0.00978322	0.00439747	91.2038	0.000385103	0.0452168	99.1555
136.478	0.00438563	0.00977101	0.00439198	91.2287	0.000385382	0.045229	99.1551
136.78	0.00437319	0.00975885	0.00438651	91.2536	0.000385661	0.0452412	99.1547
137.083	0.0043608	0.00974673	0.00438107	91.2784	0.000385939	0.0452533	99.1544
137.386	0.00434846	0.00973467	0.00437564	91.3031	0.000386215	0.0452653	99.154
137.688	0.00433617	0.00972266	0.00437024	91.3277	0.000386492	0.0452773	99.1536
137.991	0.00432392	0.00971069	0.00436486	91.3522	0.000386767	0.0452893	99.1532
138.293	0.00431173	0.00969877	0.00435951	91.3765	0.000387041	0.0453012	99.1529
138.596	0.00429959	0.00968691	0.00435417	91.4008	0.000387315	0.0453131	99.1525
138.899	0.0042875	0.00967508	0.00434886	91.425	0.000387588	0.0453249	99.1521
139.201	0.00427545	0.00966331	0.00434357	91.4491	0.00038786	0.0453367	99.1517
139.504	0.00426345	0.00965159	0.0043383	91.4731	0.000388132	0.0453484	99.1514
139.807	0.0042515	0.00963991	0.00433305	91.497	0.000388402	0.0453601	99.151
140.109	0.0042396	0.00962827	0.00432782	91.5208	0.000388672	0.0453717	99.1506
140.412	0.00422775	0.00961669	0.00432261	91.5445	0.000388942	0.0453833	99.1503
140.714	0.00421594	0.00960515	0.00431742	91.5681	0.00038921	0.0453948	99.1499
141.017	0.00420418	0.00959366	0.00431226	91.5916	0.000389478	0.0454063	99.1495
141.32	0.00419247	0.00958221	0.00430711	91.6151	0.000389745	0.0454178	99.1492
141.622	0.0041808	0.00957081	0.00430199	91.6384	0.000390011	0.0454292	99.1488
141.925	0.00416918	0.00955945	0.00429688	91.6616	0.000390276	0.0454405	99.1484
142.227	0.0041576	0.00954814	0.0042918	91.6848	0.000390541	0.0454519	99.1481
142.53	0.00414607	0.00953687	0.00428673	91.7079	0.000390805	0.0454631	99.1477
142.833	0.00413458	0.00952565	0.00428169	91.7308	0.000391068	0.0454743	99.1474
143.135	0.00412314	0.00951447	0.00427667	91.7537	0.000391331	0.0454855	99.147
143.438	0.00411175	0.00950334	0.00427166	91.7765	0.000391592	0.0454967	99.1466
143.74	0.0041004	0.00949225	0.00426668	91.7992	0.000391853	0.0455078	99.1463
144.043	0.00408909	0.0094812	0.00426171	91.8218	0.000392114	0.0455188	99.1459
144.346	0.00407783	0.0094702	0.00425677	91.8443	0.000392373	0.0455298	99.1456
144.648	0.00406661	0.00945924	0.00425184	91.8668	0.000392632	0.0455408	99.1452
144.951	0.00405543	0.00944832	0.00424693	91.8891	0.000392891	0.0455517	99.1449
145.254	0.0040443	0.00943745	0.00424204	91.9114	0.000393148	0.0455626	99.1445
145.556	0.00403321	0.00942661	0.00423717	91.9336	0.000393405	0.0455734	99.1442
145.859	0.00402216	0.00941582	0.00423232	91.9557	0.000393661	0.0455842	99.1438
146.161	0.00401116	0.00940507	0.00422749	91.9777	0.000393916	0.0455949	99.1435
146.464	0.0040002	0.00939437	0.00422268	91.9996	0.000394171	0.0456056	99.1431
146.767	0.00398928	0.0093837	0.00421789	92.0214	0.000394425	0.0456163	99.1428
147.069	0.0039784	0.00937308	0.00421311	92.0432	0.000394678	0.0456269	99.1424
147.372	0.00396756	0.00936249	0.00420835	92.0649	0.000394931	0.0456375	99.1421
147.674	0.00395677	0.00935195	0.00420361	92.0865	0.000395183	0.045648	99.1417
147.977	0.00394601	0.00934145	0.00419889	92.108	0.000395434	0.0456586	99.1414
148.28	0.0039353	0.00933099	0.00419419	92.1294	0.000395684	0.045669	99.141
148.582	0.00392463	0.00932056	0.00418951	92.1507	0.000395934	0.0456794	99.1407
148.885	0.003914	0.00931018	0.00418484	92.172	0.000396183	0.0456898	99.1403
149.187	0.00390341	0.00929984	0.00418019	92.1932	0.000396432	0.0457002	99.14
149.49	0.00389286	0.00928954	0.00417556	92.2143	0.00039668	0.0457105	99.1397
149.793	0.00388235	0.00927927	0.00417095	92.2353	0.000396927	0.0457207	99.1393
150.095	0.00387188	0.00926905	0.00416635	92.2562	0.000397173	0.045731	99.139
150.398	0.00386144	0.00925886	0.00416177	92.2771	0.000397419	0.0457411	99.1386
150.701	0.00385105	0.00924872	0.00415721	92.2979	0.000397664	0.0457513	99.1383
151.003	0.0038407	0.00923861	0.00415267	92.3186	0.000397909	0.0457614	99.138
151.306	0.00383038	0.00922854	0.00414814	92.3392	0.000398153	0.0457715	99.1376
151.608	0.00382011	0.0092185	0.00414363	92.3598	0.000398396	0.0457815	99.1373
151.911	0.00380987	0.00920851	0.00413914	92.3803	0.000398639	0.0457915	99.137
152.214	0.00379967	0.00919855	0.00413466	92.4007	0.00039888	0.0458014	99.1366
152.516	0.00378951	0.00918863	0.0041302	92.421	0.000399122	0.0458114	99.1363
152.819	0.00377939	0.00917875	0.00412576	92.4412	0.000399362	0.0458212	99.136
153.121	0.0037693	0.0091689	0.00412134	92.4614	0.000399602	0.0458311	99.1356
153.424	0.00375925	0.0091591	0.00411693	92.4815	0.000399842	0.0458409	99.1353
153.727	0.00374924	0.00914932	0.00411253	92.5015	0.00040008	0.0458507	99.135
154.029	0.00373927	0.00913959	0.00410816	92.5215	0.000400318	0.0458604	99.1346
154.332	0.00372933	0.00912989	0.0041038	92.5413	0.000400556	0.0458701	99.1343
154.634	0.00371943	0.00912022	0.00409946	92.5611	0.000400792	0.0458798	99.134
154.937	0.00370957	0.0091106	0.00409513	92.5809	0.000401029	0.0458894	99.1337
155.24	0.00369974	0.00910101	0.00409082	92.6005	0.000401264	0.045899	99.1333
155.542	0.00368995	0.00909145	0.00408652	92.6201	0.000401499	0.0459086	99.133
155.845	0.00368019	0.00908193	0.00408224	92.6396	0.000401733	0.0459181	99.1327
156.148	0.00367047	0.00907244	0.00407798	92.6591	0.000401967	0.0459276	99.1324
156.45	0.00366079	0.00906299	0.00407373	92.6784	0.0004022	0.045937	99.1321
156.753	0.00365114	0.00905357	0.0040695	92.6977	0.000402432	0.0459464	99.1317
157.055	0.00364153	0.00904419	0.00406528	92.7169	0.000402664	0.0459558	99.1314
157.358	0.00363195	0.00903484	0.00406108	92.7361	0.000402895	0.0459652	99.1311
157.661	0.00362241	0.00902553	0.00405689	92.7552	0.000403126	0.0459745	99.1308
157.963	0.0036129	0.00901625	0.00405272	92.7742	0.000403356	0.0459837	99.1305
158.266	0.00360342	0.00900701	0.00404856	92.7932	0.000403585	0.045993	99.1301
158.568	0.00359398	0.0089978	0.00404442	92.812	0.000403814	0.0460022	99.1298
158.871	0.00358458	0.00898862	0.0040403	92.8308	0.000404042	0.0460114	99.1295
159.174	0.0035752	0.00897947	0.00403619	92.8496	0.00040427	0.0460205	99.1292
159.476	0.00356586	0.00897036	0.00403209	92.8683	0.000404497	0.0460296	99.1289
159.779	0.00355656	0.00896128	0.00402801	92.8869	0.000404723	0.0460387	99.1286
160.081	0.00354729	0.00895224	0.00402395	92.9054	0.000404949	0.0460478	99.1283
160.384	0.00353805	0.00894322	0.0040199	92.9239	0.000405174	0.0460568	99.1279
160.687	0.00352885	0.00893424	0.00401586	92.9423	0.000405399	0.0460658	99.1276
160.989	0.00351967	0.0089253	0.00401184	92.9607	0.000405623	0.0460747	99.1273
161.292	0.00351053	0.00891638	0.00400783	92.9789	0.000405847	0.0460836	99.127
161.595	0.00350143	0.0089075	0.00400384	92.9971	0.000406069	0.0460925	99.1267
161.897	0.00349235	0.00889864	0.00399986	93.0153	0.000406292	0.0461014	99.1264
162.2	0.00348331	0.00888982	0.00399589	93.0334	0.000406513	0.0461102	99.1261
162.502	0.0034743	0.00888104	0.00399194	93.0514	0.000406735	0.046119	99.1258
162.805	0.00346532	0.00887228	0.00398801	93.0694	0.000406955	0.0461277	99.1255
163.108	0.00345638	0.00886355	0.00398408	93.0872	0.000407175	0.0461364	99.1252
163.41	0.00344746	0.00885486	0.00398017	93.1051	0.000407395	0.0461451	99.1249
163.713	0.00343858	0.00884619	0.00397628	93.1228	0.000407614	0.0461538	99.1246
164.015	0.00342973	0.00883756	0.0039724	93.1405	0.000407832	0.0461624	99.1243
164.318	0.00342091	0.00882896	0.00396853	93.1582	0.00040805	0.046171	99.124
164.621	0.00341212	0.00882039	0.00396468	93.1758	0.000408267	0.0461796	99.1237
164.923	0.00340336	0.00881184	0.00396084	93.1933	0.000408483	0.0461882	99.1234
165.226	0.00339463	0.00880333	0.00395701	93.2107	0.0004087	0.0461967	99.1231
165.529	0.00338594	0.00879485	0.0039532	93.2281	0.000408915	0.0462051	99.1228
165.831	0.00337727	0.0087864	0.0039494	93.2455	0.00040913	0.0462136	99.1225
166.134	0.00336863	0.00877798	0.00394562	93.2627	0.000409344	0.046222	99.1222
166.436	0.00336003	0.00876958	0.00394185	93.2799	0.000409558	0.0462304	99.1219
166.739	0.00335145	0.00876122	0.00393809	93.2971	0.000409772	0.0462388	99.1216
167.042	0.0033429	0.00875289	0.00393434	93.3142	0.000409984	0.0462471	99.1213
167.344	0.00333439	0.00874458	0.00393061	93.3312	0.000410197	0.0462554	99.121
167.647	0.0033259	0.00873631	0.00392689	93.3482	0.000410408	0.0462637	99.1207
167.949	0.00331744	0.00872806	0.00392318	93.3651	0.00041062	0.0462719	99.1204
168.252	0.00330901	0.00871984	0.00391949	93.382	0.00041083	0.0462802	99.1201
168.555	0.00330061	0.00871165	0.00391581	93.3988	0.00041104	0.0462883	99.1198
168.857	0.00329224	0.00870349	0.00391214	93.4155	0.00041125	0.0462965	99.1195
169.16	0.0032839	0.00869536	0.00390848	93.4322	0.000411459	0.0463046	99.1192
169.462	0.00327559	0.00868726	0.00390484	93.4488	0.000411667	0.0463127	99.1189
169.765	0.00326731	0.00867918	0.00390121	93.4654	0.000411875	0.0463208	99.1187
170.068	0.00325905	0.00867113	0.00389759	93.4819	0.000412083	0.0463289	99.1184
170.37	0.00325082	0.00866311	0.00389399	93.4984	0.00041229	0.0463369	99.1181
170.673	0.00324262	0.00865512	0.00389039	93.5148	0.000412496	0.0463449	99.1178
170.976	0.00323445	0.00864715	0.00388681	93.5311	0.000412702	0.0463528	99.1175
171.278	0.00322631	0.00863922	0.00388325	93.5474	0.000412907	0.0463608	99.1172
171.581	0.00321819	0.0086313	0.00387969	93.5636	0.000413112	0.0463687	99.1169
171.883	0.0032101	0.00862342	0.00387615	93.5798	0.000413317	0.0463766	99.1167
172.186	0.00320204	0.00861556	0.00387261	93.5959	0.00041352	0.0463844	99.1164
172.489	0.00319401	0.00860773	0.0038691	93.612	0.000413724	0.0463923	99.1161
172.791	0.00318601	0.00859993	0.00386559	93.628	0.000413926	0.0464001	99.1158
173.094	0.00317803	0.00859216	0.00386209	93.6439	0.000414129	0.0464078	99.1155
173.396	0.00317007	0.00858441	0.00385861	93.6599	0.00041433	0.0464156	99.1152
173.699	0.00316215	0.00857668	0.00385514	93.6757	0.000414532	0.0464233	99.115
174.002	0.00315425	0.00856898	0.00385168	93.6915	0.000414733	0.046431	99.1147
174.304	0.00314638	0.00856131	0.00384823	93.7072	0.000414933	0.0464387	99.1144
174.607	0.00313854	0.00855367	0.00384479	93.7229	0.000415133	0.0464463	99.1141
174.909	0.00313072	0.00854605	0.00384137	93.7386	0.000415332	0.046454	99.1139
175.212	0.00312292	0.00853845	0.00383795	93.7542	0.000415531	0.0464615	99.1136
175.515	0.00311516	0.00853089	0.00383455	93.7697	0.000415729	0.0464691	99.1133
175.817	0.00310742	0.00852334	0.00383116	93.7852	0.000415927	0.0464767	99.113
176.12	0.0030997	0.00851583	0.00382778	93.8006	0.000416124	0.0464842	99.1127
176.423	0.00309202	0.00850834	0.00382442	93.816	0.000416321	0.0464917	99.1125
176.725	0.00308435	0.00850087	0.00382106	93.8313	0.000416517	0.0464991	99.1122
177.028	0.00307671	0.00849343	0.00381772	93.8466	0.000416713	0.0465066	99.1119
177.33	0.0030691	0.00848601	0.00381438	93.8618	0.000416908	0.046514	99.1117
177.633	0.00306152	0.00847862	0.00381106	93.877	0.000417103	0.0465214	99.1114
177.936	0.00305395	0.00847125	0.00380775	93.8921	0.000417297	0.0465287	99.1111
178.238	0.00304642	0.00846391	0.00380445	93.9072	0.000417491	0.0465361	99.1108
178.541	0.00303891	0.00845659	0.00380116	93.9222	0.000417685	0.0465434	99.1106
178.843	0.00303142	0.0084493	0.00379788	93.9372	0.000417878	0.0465507	99.1103
179.146	0.00302396	0.00844203	0.00379461	93.9521	0.00041807	0.046558	99.11
179.449	0.00301652	0.00843478	0.00379136	93.967	0.000418262	0.0465652	99.1098
179.751	0.00300911	0.00842756	0.00378811	93.9818	0.000418454	0.0465724	99.1095
180.054	0.00300172	0.00842036	0.00378487	93.9966	0.000418645	0.0465796	99.1092
180.356	0.00299436	0.00841319	0.00378165	94.0113	0.000418835	0.0465868	99.109
180.659	0.00298701	0.00840604	0.00377844	94.026	0.000419025	0.046594	99.1087
180.962	0.0029797	0.00839891	0.00377523	94.0406	0.000419215	0.0466011	99.1084
181.264	0.00297241	0.00839181	0.00377204	94.0552	0.000419404	0.0466082	99.1082
181.567	0.00296514	0.00838473	0.00376886	94.0697	0.000419593	0.0466153	99.1079
181.87	0.00295789	0.00837768	0.00376569	94.0842	0.000419781	0.0466223	99.1076
182.172	0.00295067	0.00837064	0.00376252	94.0987	0.000419969	0.0466294	99.1074
182.475	0.00294348	0.00836363	0.00375937	94.113	0.000420156	0.0466364	99.1071
182.777	0.0029363	0.00835665	0.00375623	94.1274	0.000420343	0.0466434	99.1069
183.08	0.00292915	0.00834968	0.0037531	94.1417	0.00042053	0.0466503	99.1066
183.383	0.00292202	0.00834274	0.00374998	94.156	0.000420716	0.0466573	99.1063
183.685	0.00291492	0.00833582	0.00374687	94.1702	0.000420901	0.0466642	99.1061
183.988	0.00290784	0.00832892	0.00374377	94.1843	0.000421086	0.0466711	99.1058
184.29	0.00290078	0.00832205	0.00374068	94.1984	0.000421271	0.0466779	99.1056
184.593	0.00289374	0.0083152	0.0037376	94.2125	0.000421455	0.0466848	99.1053
184.896	0.00288673	0.00830837	0.00373453	94.2265	0.000421639	0.0466916	99.1051
185.198	0.00287974	0.00830156	0.00373147	94.2405	0.000421822	0.0466984	99.1048
185.501	0.00287277	0.00829478	0.00372842	94.2545	0.000422005	0.0467052	99.1045
185.803	0.00286583	0.00828802	0.00372538	94.2683	0.000422187	0.046712	99.1043
186.106	0.0028589	0.00828127	0.00372235	94.2822	0.000422369	0.0467187	99.104
186.409	0.002852	0.00827455	0.00371933	94.296	0.000422551	0.0467254	99.1038
186.711	0.00284512	0.00826786	0.00371632	94.3098	0.000422732	0.0467321	99.1035
187.014	0.00283827	0.00826118	0.00371332	94.3235	0.000422912	0.0467388	99.1033
187.317	0.00283143	0.00825453	0.00371033	94.3371	0.000423093	0.0467455	99.103
187.619	0.00282462	0.00824789	0.00370735	94.3508	0.000423272	0.0467521	99.1028
187.922	0.00281783	0.00824128	0.00370438	94.3643	0.000423452	0.0467587	99.1025
188.224	0.00281106	0.00823469	0.00370142	94.3779	0.000423631	0.0467653	99.1023
188.527	0.00280431	0.00822812	0.00369846	94.3914	0.000423809	0.0467719	99.102
188.83	0.00279758	0.00822157	0.00369552	94.4048	0.000423987	0.0467784	99.1018
189.132	0.00279088	0.00821504	0.00369258	94.4182	0.000424165	0.046785	99.1015
189.435	0.00278419	0.00820854	0.00368966	94.4316	0.000424342	0.0467915	99.1013
189.737	0.00277753	0.00820205	0.00368674	94.4449	0.000424519	0.046798	99.101
190.04	0.00277089	0.00819558	0.00368384	94.4582	0.000424695	0.0468044	99.1008
190.343	0.00276427	0.00818914	0.00368094	94.4715	0.000424871	0.0468109	99.1005
190.645	0.00275767	0.00818271	0.00367805	94.4847	0.000425047	0.0468173	99.1003
190.948	0.00275109	0.00817631	0.00367517	94.4978	0.000425222	0.0468237	99.1
191.25	0.00274453	0.00816993	0.0036723	94.5109	0.000425396	0.0468301	99.0998
191.553	0.00273799	0.00816356	0.00366944	94.524	0.000425571	0.0468364	99.0996
191.856	0.00273147	0.00815722	0.00366659	94.5371	0.000425744	0.0468428	99.0993
192.158	0.00272498	0.00815089	0.00366375	94.55	0.000425918	0.0468491	99.0991
192.461	0.0027185	0.00814459	0.00366092	94.563	0.000426091	0.0468554	99.0988
192.764	0.00271204	0.00813831	0.00365809	94.5759	0.000426263	0.0468617	99.0986
193.066	0.00270561	0.00813204	0.00365528	94.5888	0.000426436	0.046868	99.0983
193.369	0.00269919	0.0081258	0.00365247	94.6016	0.000426607	0.0468742	99.0981
193.671	0.00269279	0.00811957	0.00364967	94.6144	0.000426779	0.0468804	99.0979
193.974	0.00268642	0.00811337	0.00364688	94.6272	0.00042695	0.0468866	99.0976
194.277	0.00268006	0.00810718	0.0036441	94.6399	0.00042712	0.0468928	99.0974
194.579	0.00267372	0.00810101	0.00364133	94.6526	0.000427291	0.046899	99.0971
194.882	0.00266741	0.00809487	0.00363857	94.6652	0.00042746	0.0469051	99.0969
195.184	0.00266111	0.00808874	0.00363581	94.6778	0.00042763	0.0469113	99.0967
195.487	0.00265483	0.00808263	0.00363307	94.6903	0.000427799	0.0469174	99.0964
195.79	0.00264857	0.00807654	0.00363033	94.7029	0.000427967	0.0469235	99.0962
196.092	0.00264233	0.00807047	0.0036276	94.7153	0.000428135	0.0469295	99.096
196.395	0.00263611	0.00806442	0.00362488	94.7278	0.000428303	0.0469356	99.0957
196.697	0.00262991	0.00805838	0.00362217	94.7402	0.00042847	0.0469416	99.0955
197	0.00262373	0.00805237	0.00361946	94.7525	0.000428637	0.0469476	99.0952
197.303	0.00261757	0.00804637	0.00361677	94.7649	0.000428804	0.0469536	99.095
197.605	0.00261142	0.00804039	0.00361408	94.7772	0.00042897	0.0469596	99.0948
197.908	0.0026053	0.00803443	0.0036114	94.7894	0.000429136	0.0469656	99.0945
198.211	0.00259919	0.00802849	0.00360873	94.8016	0.000429301	0.0469715	99.0943
198.513	0.0025931	0.00802257	0.00360607	94.8138	0.000429466	0.0469774	99.0941
198.816	0.00258703	0.00801667	0.00360342	94.8259	0.000429631	0.0469833	99.0939
199.118	0.00258098	0.00801078	0.00360077	94.838	0.000429795	0.0469892	99.0936
199.421	0.00257495	0.00800491	0.00359813	94.8501	0.000429959	0.0469951	99.0934
199.724	0.00256894	0.00799906	0.0035955	94.8621	0.000430123	0.0470009	99.0932
200.026	0.00256294	0.00799323	0.00359288	94.8741	0.000430286	0.0470068	99.0929
200.329	0.00255697	0.00798742	0.00359027	94.8861	0.000430448	0.0470126	99.0927
200.631	0.00255101	0.00798162	0.00358766	94.898	0.000430611	0.0470184	99.0925
200.934	0.00254507	0.00797584	0.00358506	94.9099	0.000430773	0.0470242	99.0922
201.237	0.00253914	0.00797008	0.00358248	94.9217	0.000430934	0.0470299	99.092
201.539	0.00253324	0.00796433	0.00357989	94.9335	0.000431096	0.0470357	99.0918
201.842	0.00252735	0.00795861	0.00357732	94.9453	0.000431256	0.0470414	99.0916
202.145	0.00252148	0.0079529	0.00357475	94.957	0.000431417	0.0470471	99.0913
202.447	0.00251563	0.00794721	0.0035722	94.9687	0.000431577	0.0470528	99.0911
202.75	0.0025098	0.00794153	0.00356964	94.9804	0.000431737	0.0470585	99.0909
203.052	0.00250398	0.00793588	0.0035671	94.992	0.000431896	0.0470641	99.0907
203.355	0.00249818	0.00793024	0.00356457	95.0036	0.000432055	0.0470698	99.0904
203.658	0.0024924	0.00792461	0.00356204	95.0152	0.000432214	0.0470754	99.0902
203.96	0.00248664	0.00791901	0.00355952	95.0267	0.000432372	0.047081	99.09
204.263	0.00248089	0.00791342	0.00355701	95.0382	0.00043253	0.0470866	99.0898
204.565	0.00247516	0.00790785	0.0035545	95.0497	0.000432687	0.0470922	99.0896
204.868	0.00246945	0.00790229	0.00355201	95.0611	0.000432844	0.0470977	99.0893
205.171	0.00246375	0.00789675	0.00354952	95.0725	0.000433001	0.0471032	99.0891
205.473	0.00245808	0.00789123	0.00354703	95.0838	0.000433158	0.0471088	99.0889
205.776	0.00245241	0.00788573	0.00354456	95.0952	0.000433314	0.0471143	99.0887
206.078	0.00244677	0.00788024	0.00354209	95.1065	0.000433469	0.0471198	99.0885
206.381	0.00244114	0.00787477	0.00353963	95.1177	0.000433625	0.0471252	99.0882
206.684	0.00243553	0.00786931	0.00353718	95.1289	0.00043378	0.0471307	99.088
206.986	0.00242994	0.00786387	0.00353474	95.1401	0.000433934	0.0471361	99.0878
207.289	0.00242436	0.00785845	0.0035323	95.1513	0.000434089	0.0471416	99.0876
207.592	0.0024188	0.00785304	0.00352987	95.1624	0.000434243	0.047147	99.0874
207.894	0.00241325	0.00784765	0.00352744	95.1735	0.000434396	0.0471524	99.0871
208.197	0.00240773	0.00784227	0.00352503	95.1845	0.000434549	0.0471577	99.0869
208.499	0.00240221	0.00783692	0.00352262	95.1956	0.000434702	0.0471631	99.0867
208.802	0.00239672	0.00783157	0.00352022	95.2066	0.000434855	0.0471684	99.0865
209.105	0.00239124	0.00782625	0.00351782	95.2175	0.000435007	0.0471738	99.0863
209.407	0.00238577	0.00782093	0.00351544	95.2285	0.000435159	0.0471791	99.0861
209.71	0.00238033	0.00781564	0.00351306	95.2393	0.00043531	0.0471844	99.0859
210.012	0.0023749	0.00781036	0.00351068	95.2502	0.000435461	0.0471896	99.0856
210.315	0.00236948	0.00780509	0.00350832	95.261	0.000435612	0.0471949	99.0854
210.618	0.00236408	0.00779984	0.00350596	95.2718	0.000435763	0.0472002	99.0852
210.92	0.0023587	0.00779461	0.0035036	95.2826	0.000435913	0.0472054	99.085
211.223	0.00235333	0.00778939	0.00350126	95.2933	0.000436062	0.0472106	99.0848
211.525	0.00234798	0.00778419	0.00349892	95.304	0.000436212	0.0472158	99.0846
211.828	0.00234264	0.007779	0.00349659	95.3147	0.000436361	0.047221	99.0844
212.131	0.00233732	0.00777383	0.00349426	95.3254	0.00043651	0.0472262	99.0842
212.433	0.00233202	0.00776867	0.00349195	95.336	0.000436658	0.0472313	99.084
212.736	0.00232673	0.00776353	0.00348963	95.3465	0.000436806	0.0472365	99.0838
213.039	0.00232145	0.00775841	0.00348733	95.3571	0.000436954	0.0472416	99.0835
213.341	0.00231619	0.00775329	0.00348503	95.3676	0.000437101	0.0472467	99.0833
213.644	0.00231095	0.0077482	0.00348274	95.3781	0.000437248	0.0472518	99.0831
213.946	0.00230572	0.00774311	0.00348046	95.3886	0.000437395	0.0472569	99.0829
214.249	0.00230051	0.00773805	0.00347818	95.399	0.000437541	0.047262	99.0827
214.552	0.00229531	0.007733	0.00347591	95.4094	0.000437687	0.047267	99.0825
214.854	0.00229012	0.00772796	0.00347364	95.4198	0.000437833	0.047272	99.0823
215.157	0.00228496	0.00772293	0.00347139	95.4301	0.000437979	0.0472771	99.0821
215.459	0.0022798	0.00771793	0.00346914	95.4404	0.000438124	0.0472821	99.0819
215.762	0.00227466	0.00771293	0.00346689	95.4507	0.000438268	0.0472871	99.0817
216.065	0.00226954	0.00770795	0.00346465	95.4609	0.000438413	0.047292	99.0815
216.367	0.00226443	0.00770299	0.00346242	95.4711	0.000438557	0.047297	99.0813
216.67	0.00225934	0.00769804	0.0034602	95.4813	0.000438701	0.047302	99.0811
216.972	0.00225426	0.0076931	0.00345798	95.4915	0.000438844	0.0473069	99.0809
217.275	0.00224919	0.00768818	0.00345576	95.5016	0.000438987	0.0473118	99.0807
217.578	0.00224414	0.00768327	0.00345356	95.5117	0.00043913	0.0473167	99.0805
217.88	0.00223911	0.00767838	0.00345136	95.5218	0.000439273	0.0473216	99.0803
218.183	0.00223408	0.0076735	0.00344917	95.5318	0.000439415	0.0473265	99.0801
218.486	0.00222908	0.00766863	0.00344698	95.5418	0.000439557	0.0473314	99.0799
218.788	0.00222408	0.00766378	0.0034448	95.5518	0.000439698	0.0473362	99.0797
219.091	0.0022191	0.00765894	0.00344262	95.5618	0.000439839	0.0473411	99.0795
219.393	0.00221414	0.00765412	0.00344045	95.5717	0.00043998	0.0473459	99.0793
219.696	0.00220919	0.00764931	0.00343829	95.5816	0.000440121	0.0473507	99.0791
219.999	0.00220425	0.00764451	0.00343614	95.5915	0.000440261	0.0473555	99.0789
220.301	0.00219933	0.00763973	0.00343399	95.6013	0.000440401	0.0473603	99.0787
220.604	0.00219442	0.00763496	0.00343184	95.6112	0.000440541	0.047365	99.0785
220.906	0.00218953	0.00763021	0.00342971	95.6209	0.00044068	0.0473698	99.0783
221.209	0.00218465	0.00762547	0.00342758	95.6307	0.000440819	0.0473745	99.0781
221.512	0.00217978	0.00762074	0.00342545	95.6404	0.000440958	0.0473793	99.0779
221.814	0.00217493	0.00761602	0.00342333	95.6501	0.000441096	0.047384	99.0777
222.117	0.00217009	0.00761132	0.00342122	95.6598	0.000441234	0.0473887	99.0775
222.419	0.00216526	0.00760663	0.00341911	95.6695	0.000441372	0.0473934	99.0773
222.722	0.00216045	0.00760196	0.00341701	95.6791	0.000441509	0.047398	99.0771
223.025	0.00215565	0.0075973	0.00341491	95.6887	0.000441647	0.0474027	99.0769
223.327	0.00215087	0.00759265	0.00341282	95.6983	0.000441783	0.0474073	99.0767
223.63	0.0021461	0.00758802	0.00341074	95.7078	0.00044192	0.047412	99.0765
223.933	0.00214134	0.00758339	0.00340866	95.7173	0.000442056	0.0474166	99.0763
224.235	0.00213659	0.00757878	0.00340659	95.7268	0.000442192	0.0474212	99.0761
224.538	0.00213186	0.00757419	0.00340453	95.7363	0.000442328	0.0474258	99.0759
224.84	0.00212714	0.00756961	0.00340247	95.7457	0.000442463	0.0474304	99.0758
225.143	0.00212244	0.00756504	0.00340041	95.7551	0.000442598	0.047435	99.0756
225.446	0.00211775	0.00756048	0.00339836	95.7645	0.000442733	0.0474395	99.0754
225.748	0.00211307	0.00755593	0.00339632	95.7739	0.000442867	0.0474441	99.0752
226.051	0.0021084	0.0075514	0.00339428	95.7832	0.000443002	0.0474486	99.075
226.353	0.00210375	0.00754688	0.00339225	95.7925	0.000443136	0.0474531	99.0748
226.656	0.00209911	0.00754238	0.00339023	95.8018	0.000443269	0.0474576	99.0746
226.959	0.00209448	0.00753789	0.00338821	95.811	0.000443402	0.0474621	99.0744
227.261	0.00208987	0.0075334	0.00338619	95.8203	0.000443535	0.0474666	99.0742
227.564	0.00208527	0.00752894	0.00338419	95.8295	0.000443668	0.0474711	99.074
227.866	0.00208068	0.00752448	0.00338218	95.8386	0.0004438	0.0474755	99.0739
228.169	0.0020761	0.00752004	0.00338019	95.8478	0.000443933	0.04748	99.0737
228.472	0.00207154	0.00751561	0.00337819	95.8569	0.000444064	0.0474844	99.0735
228.774	0.00206699	0.00751119	0.00337621	95.866	0.000444196	0.0474888	99.0733
229.077	0.00206245	0.00750678	0.00337423	95.8751	0.000444327	0.0474932	99.0731
229.38	0.00205793	0.00750239	0.00337225	95.8841	0.000444458	0.0474976	99.0729
229.682	0.00205342	0.007498	0.00337028	95.8932	0.000444589	0.047502	99.0727
229.985	0.00204892	0.00749363	0.00336832	95.9022	0.000444719	0.0475064	99.0726
230.287	0.00204443	0.00748928	0.00336636	95.9111	0.000444849	0.0475107	99.0724
230.59	0.00203995	0.00748493	0.00336441	95.9201	0.000444979	0.0475151	99.0722
230.893	0.00203549	0.0074806	0.00336246	95.929	0.000445108	0.0475194	99.072
231.195	0.00203104	0.00747628	0.00336052	95.9379	0.000445238	0.0475237	99.0718
231.498	0.0020266	0.00747197	0.00335858	95.9468	0.000445367	0.047528	99.0716
231.8	0.00202217	0.00746767	0.00335665	95.9557	0.000445495	0.0475323	99.0715
232.103	0.00201776	0.00746338	0.00335472	95.9645	0.000445624	0.0475366	99.0713
232.406	0.00201336	0.00745911	0.0033528	95.9733	0.000445752	0.0475409	99.0711
232.708	0.00200897	0.00745485	0.00335088	95.9821	0.00044588	0.0475452	99.0709
233.011	0.00200459	0.0074506	0.00334897	95.9908	0.000446007	0.0475494	99.0707
233.313	0.00200022	0.00744636	0.00334707	95.9996	0.000446134	0.0475536	99.0705
233.616	0.00199587	0.00744213	0.00334517	96.0083	0.000446261	0.0475579	99.0704
233.919	0.00199153	0.00743791	0.00334327	96.0169	0.000446388	0.0475621	99.0702
234.221	0.0019872	0.00743371	0.00334138	96.0256	0.000446515	0.0475663	99.07
234.524	0.00198288	0.00742952	0.0033395	96.0342	0.000446641	0.0475705	99.0698
234.827	0.00197857	0.00742534	0.00333762	96.0429	0.000446767	0.0475747	99.0697
235.129	0.00197427	0.00742117	0.00333574	96.0515	0.000446892	0.0475788	99.0695
235.432	0.00196999	0.00741701	0.00333388	96.06	0.000447018	0.047583	99.0693
235.734	0.00196572	0.00741286	0.00333201	96.0686	0.000447143	0.0475871	99.0691
236.037	0.00196146	0.00740873	0.00333015	96.0771	0.000447268	0.0475913	99.0689
236.34	0.00195721	0.0074046	0.0033283	96.0856	0.000447392	0.0475954	99.0688
236.642	0.00195297	0.00740049	0.00332645	96.0941	0.000447516	0.0475995	99.0686
236.945	0.00194875	0.00739639	0.00332461	96.1025	0.00044764	0.0476036	99.0684
237.247	0.00194453	0.0073923	0.00332277	96.1109	0.000447764	0.0476077	99.0682
237.55	0.00194033	0.00738822	0.00332093	96.1193	0.000447888	0.0476118	99.0681
237.853	0.00193614	0.00738415	0.0033191	96.1277	0.000448011	0.0476159	99.0679
238.155	0.00193196	0.00738009	0.00331728	96.1361	0.000448134	0.0476199	99.0677
238.458	0.00192779	0.00737604	0.00331546	96.1444	0.000448256	0.047624	99.0675
238.76	0.00192363	0.00737201	0.00331365	96.1527	0.000448379	0.047628	99.0674
239.063	0.00191948	0.00736798	0.00331184	96.161	0.000448501	0.047632	99.0672
239.366	0.00191535	0.00736397	0.00331003	96.1693	0.000448623	0.047636	99.067
239.668	0.00191122	0.00735997	0.00330823	96.1776	0.000448744	0.04764	99.0668
239.971	0.00190711	0.00735597	0.00330644	96.1858	0.000448866	0.047644	99.0667
240.274	0.001903	0.00735199	0.00330465	96.194	0.000448987	0.047648	99.0665
240.576	0.00189891	0.00734802	0.00330287	96.2022	0.000449108	0.047652	99.0663
240.879	0.00189483	0.00734406	0.00330109	96.2103	0.000449228	0.0476559	99.0662
241.181	0.00189076	0.00734011	0.00329931	96.2185	0.000449348	0.0476599	99.066
241.484	0.0018867	0.00733617	0.00329754	96.2266	0.000449469	0.0476638	99.0658
241.787	0.00188266	0.00733224	0.00329577	96.2347	0.000449588	0.0476678	99.0656
242.089	0.00187862	0.00732833	0.00329401	96.2428	0.000449708	0.0476717	99.0655
242.392	0.00187459	0.00732442	0.00329226	96.2508	0.000449827	0.0476756	99.0653
242.694	0.00187058	0.00732052	0.00329051	96.2588	0.000449946	0.0476795	99.0651
242.997	0.00186657	0.00731663	0.00328876	96.2669	0.000450065	0.0476834	99.065
243.3	0.00186258	0.00731276	0.00328702	96.2748	0.000450183	0.0476872	99.0648
243.602	0.00185859	0.00730889	0.00328528	96.2828	0.000450302	0.0476911	99.0646
243.905	0.00185462	0.00730504	0.00328355	96.2908	0.00045042	0.047695	99.0645
244.208	0.00185066	0.00730119	0.00328182	96.2987	0.000450537	0.0476988	99.0643
244.51	0.0018467	0.00729736	0.00328009	96.3066	0.000450655	0.0477026	99.0641
244.813	0.00184276	0.00729353	0.00327837	96.3145	0.000450772	0.0477065	99.064
245.115	0.00183883	0.00728972	0.00327666	96.3223	0.000450889	0.0477103	99.0638
245.418	0.00183491	0.00728591	0.00327495	96.3302	0.000451006	0.0477141	99.0636
245.721	0.001831	0.00728212	0.00327324	96.338	0.000451122	0.0477179	99.0635
246.023	0.0018271	0.00727834	0.00327154	96.3458	0.000451239	0.0477217	99.0633
246.326	0.00182321	0.00727456	0.00326985	96.3536	0.000451355	0.0477254	99.0631
246.628	0.00181933	0.0072708	0.00326815	96.3613	0.00045147	0.0477292	99.063
246.931	0.00181546	0.00726704	0.00326647	96.3691	0.000451586	0.047733	99.0628
247.234	0.0018116	0.0072633	0.00326478	96.3768	0.000451701	0.0477367	99.0626
247.536	0.00180775	0.00725956	0.00326311	96.3845	0.000451816	0.0477404	99.0625
247.839	0.00180391	0.00725584	0.00326143	96.3922	0.000451931	0.0477442	99.0623
248.141	0.00180008	0.00725212	0.00325976	96.3998	0.000452046	0.0477479	99.0621
248.444	0.00179626	0.00724842	0.0032581	96.4075	0.00045216	0.0477516	99.062
248.747	0.00179245	0.00724472	0.00325643	96.4151	0.000452274	0.0477553	99.0618
249.049	0.00178865	0.00724104	0.00325478	96.4227	0.000452388	0.047759	99.0617
249.352	0.00178486	0.00723736	0.00325313	96.4303	0.000452501	0.0477626	99.0615
249.655	0.00178108	0.0072337	0.00325148	96.4378	0.000452615	0.0477663	99.0613
249.957	0.00177731	0.00723004	0.00324983	96.4454	0.000452728	0.04777	99.0612
250.26	0.00177355	0.00722639	0.0032482	96.4529	0.00045284	0.0477736	99.061
250.562	0.0017698	0.00722275	0.00324656	96.4604	0.000452953	0.0477772	99.0609
250.865	0.00176606	0.00721913	0.00324493	96.4679	0.000453065	0.0477809	99.0607
251.168	0.00176233	0.00721551	0.0032433	96.4753	0.000453178	0.0477845	99.0605
251.47	0.00175861	0.0072119	0.00324168	96.4828	0.000453289	0.0477881	99.0604
251.773	0.0017549	0.0072083	0.00324006	96.4902	0.000453401	0.0477917	99.0602
252.075	0.0017512	0.00720471	0.00323845	96.4976	0.000453513	0.0477953	99.0601
252.378	0.0017475	0.00720113	0.00323684	96.505	0.000453624	0.0477989	99.0599
252.681	0.00174382	0.00719756	0.00323523	96.5124	0.000453735	0.0478024	99.0597
252.983	0.00174015	0.00719399	0.00323363	96.5197	0.000453845	0.047806	99.0596
253.286	0.00173649	0.00719044	0.00323204	96.527	0.000453956	0.0478096	99.0594
253.588	0.00173283	0.0071869	0.00323044	96.5343	0.000454066	0.0478131	99.0593
253.891	0.00172919	0.00718336	0.00322885	96.5416	0.000454176	0.0478166	99.0591
254.194	0.00172555	0.00717984	0.00322727	96.5489	0.000454286	0.0478202	99.059
254.496	0.00172193	0.00717632	0.00322569	96.5561	0.000454395	0.0478237	99.0588
254.799	0.00171831	0.00717281	0.00322411	96.5634	0.000454505	0.0478272	99.0586
255.102	0.0017147	0.00716932	0.00322254	96.5706	0.000454614	0.0478307	99.0585
255.404	0.0017111	0.00716583	0.00322097	96.5778	0.000454723	0.0478342	99.0583
255.707	0.00170752	0.00716235	0.00321941	96.585	0.000454831	0.0478377	99.0582
256.009	0.00170394	0.00715888	0.00321785	96.5921	0.00045494	0.0478411	99.058
256.312	0.00170037	0.00715541	0.00321629	96.5993	0.000455048	0.0478446	99.0579
256.615	0.00169681	0.00715196	0.00321474	96.6064	0.000455156	0.047848	99.0577
256.917	0.00169325	0.00714852	0.00321319	96.6135	0.000455264	0.0478515	99.0576
257.22	0.00168971	0.00714508	0.00321165	96.6206	0.000455371	0.0478549	99.0574
257.522	0.00168618	0.00714166	0.00321011	96.6276	0.000455478	0.0478583	99.0573
257.825	0.00168265	0.00713824	0.00320857	96.6347	0.000455586	0.0478618	99.0571
258.128	0.00167914	0.00713483	0.00320704	96.6417	0.000455692	0.0478652	99.0569
258.43	0.00167563	0.00713143	0.00320551	96.6487	0.000455799	0.0478686	99.0568
258.733	0.00167213	0.00712804	0.00320399	96.6557	0.000455905	0.047872	99.0566
259.035	0.00166864	0.00712465	0.00320246	96.6627	0.000456012	0.0478753	99.0565
259.338	0.00166516	0.00712128	0.00320095	96.6697	0.000456117	0.0478787	99.0563
259.641	0.00166169	0.00711791	0.00319944	96.6766	0.000456223	0.0478821	99.0562
259.943	0.00165823	0.00711456	0.00319793	96.6835	0.000456329	0.0478854	99.056
260.246	0.00165477	0.00711121	0.00319642	96.6905	0.000456434	0.0478888	99.0559
260.549	0.00165133	0.00710787	0.00319492	96.6973	0.000456539	0.0478921	99.0557
260.851	0.00164789	0.00710454	0.00319342	96.7042	0.000456644	0.0478955	99.0556
261.154	0.00164447	0.00710122	0.00319193	96.7111	0.000456749	0.0478988	99.0554
261.456	0.00164105	0.0070979	0.00319044	96.7179	0.000456853	0.0479021	99.0553
261.759	0.00163764	0.00709459	0.00318895	96.7247	0.000456957	0.0479054	99.0551
262.062	0.00163424	0.0070913	0.00318747	96.7315	0.000457061	0.0479087	99.055
262.364	0.00163084	0.00708801	0.00318599	96.7383	0.000457165	0.047912	99.0548
262.667	0.00162746	0.00708473	0.00318452	96.7451	0.000457268	0.0479153	99.0547
262.969	0.00162408	0.00708146	0.00318305	96.7518	0.000457372	0.0479185	99.0545
263.272	0.00162072	0.00707819	0.00318158	96.7586	0.000457475	0.0479218	99.0544
263.575	0.00161736	0.00707494	0.00318012	96.7653	0.000457578	0.0479251	99.0543
263.877	0.00161401	0.00707169	0.00317866	96.772	0.00045768	0.0479283	99.0541
264.18	0.00161067	0.00706845	0.0031772	96.7787	0.000457783	0.0479316	99.054
264.482	0.00160733	0.00706522	0.00317575	96.7853	0.000457885	0.0479348	99.0538
264.785	0.00160401	0.00706199	0.0031743	96.792	0.000457987	0.047938	99.0537
265.088	0.00160069	0.00705878	0.00317285	96.7986	0.000458089	0.0479412	99.0535
265.39	0.00159738	0.00705557	0.00317141	96.8052	0.000458191	0.0479444	99.0534
265.693	0.00159408	0.00705237	0.00316998	96.8118	0.000458292	0.0479476	99.0532
265.996	0.00159079	0.00704918	0.00316854	96.8184	0.000458393	0.0479508	99.0531
266.298	0.00158751	0.007046	0.00316711	96.825	0.000458494	0.047954	99.0529
266.601	0.00158423	0.00704283	0.00316568	96.8315	0.000458595	0.0479572	99.0528
266.903	0.00158096	0.00703966	0.00316426	96.8381	0.000458696	0.0479603	99.0527
267.206	0.0015777	0.0070365	0.00316284	96.8446	0.000458796	0.0479635	99.0525
267.509	0.00157445	0.00703335	0.00316142	96.8511	0.000458896	0.0479667	99.0524
267.811	0.00157121	0.00703021	0.00316001	96.8576	0.000458996	0.0479698	99.0522
268.114	0.00156798	0.00702707	0.0031586	96.864	0.000459096	0.0479729	99.0521
268.416	0.00156475	0.00702394	0.0031572	96.8705	0.000459195	0.0479761	99.0519
268.719	0.00156153	0.00702082	0.00315579	96.8769	0.000459295	0.0479792	99.0518
269.022	0.00155832	0.00701771	0.0031544	96.8834	0.000459394	0.0479823	99.0517
269.324	0.00155512	0.00701461	0.003153	96.8898	0.000459493	0.0479854	99.0515
269.627	0.00155192	0.00701151	0.00315161	96.8962	0.000459592	0.0479885	99.0514
269.929	0.00154873	0.00700843	0.00315022	96.9025	0.00045969	0.0479916	99.0512
270.232	0.00154556	0.00700534	0.00314884	96.9089	0.000459789	0.0479947	99.0511
270.535	0.00154238	0.00700227	0.00314746	96.9152	0.000459887	0.0479977	99.051
270.837	0.00153922	0.00699921	0.00314608	96.9216	0.000459985	0.0480008	99.0508
271.14	0.00153607	0.00699615	0.0031447	96.9279	0.000460082	0.0480039	99.0507
271.443	0.00153292	0.0069931	0.00314333	96.9342	0.00046018	0.0480069	99.0505
271.745	0.00152978	0.00699006	0.00314196	96.9404	0.000460277	0.0480099	99.0504
272.048	0.00152665	0.00698702	0.0031406	96.9467	0.000460374	0.048013	99.0503
272.35	0.00152352	0.00698399	0.00313924	96.953	0.000460471	0.048016	99.0501
272.653	0.00152041	0.00698097	0.00313788	96.9592	0.000460568	0.048019	99.05
272.956	0.0015173	0.00697796	0.00313653	96.9654	0.000460664	0.048022	99.0498
273.258	0.0015142	0.00697496	0.00313518	96.9716	0.000460761	0.048025	99.0497
273.561	0.0015111	0.00697196	0.00313383	96.9778	0.000460857	0.048028	99.0496
273.863	0.00150802	0.00696897	0.00313249	96.984	0.000460953	0.048031	99.0494
274.166	0.00150494	0.00696599	0.00313115	96.9901	0.000461049	0.048034	99.0493
274.469	0.00150187	0.00696301	0.00312981	96.9963	0.000461144	0.048037	99.0492
274.771	0.0014988	0.00696004	0.00312847	97.0024	0.00046124	0.04804	99.049
275.074	0.00149575	0.00695708	0.00312714	97.0085	0.000461335	0.0480429	99.0489
275.376	0.0014927	0.00695413	0.00312582	97.0146	0.00046143	0.0480459	99.0487
275.679	0.00148966	0.00695118	0.00312449	97.0207	0.000461524	0.0480488	99.0486
275.982	0.00148662	0.00694824	0.00312317	97.0268	0.000461619	0.0480518	99.0485
276.284	0.0014836	0.00694531	0.00312185	97.0328	0.000461713	0.0480547	99.0483
276.587	0.00148058	0.00694239	0.00312054	97.0388	0.000461808	0.0480576	99.0482
276.89	0.00147757	0.00693947	0.00311923	97.0449	0.000461902	0.0480605	99.0481
277.192	0.00147456	0.00693656	0.00311792	97.0509	0.000461995	0.0480634	99.0479
277.495	0.00147157	0.00693366	0.00311661	97.0569	0.000462089	0.0480663	99.0478
277.797	0.00146858	0.00693076	0.00311531	97.0628	0.000462182	0.0480692	99.0477
278.1	0.0014656	0.00692787	0.00311401	97.0688	0.000462276	0.0480721	99.0475
278.403	0.00146262	0.00692499	0.00311272	97.0748	0.000462369	0.048075	99.0474
278.705	0.00145965	0.00692212	0.00311143	97.0807	0.000462462	0.0480779	99.0473
279.008	0.00145669	0.00691925	0.00311014	97.0866	0.000462554	0.0480808	99.0471
279.31	0.00145374	0.00691639	0.00310885	97.0925	0.000462647	0.0480836	99.047
279.613	0.0014508	0.00691353	0.00310757	97.0984	0.000462739	0.0480865	99.0469
279.916	0.00144786	0.00691069	0.00310629	97.1043	0.000462831	0.0480893	99.0467
280.218	0.00144492	0.00690785	0.00310501	97.1102	0.000462923	0.0480922	99.0466
280.521	0.001442	0.00690501	0.00310374	97.116	0.000463015	0.048095	99.0465
280.824	0.00143908	0.00690219	0.00310247	97.1218	0.000463106	0.0480978	99.0463
281.126	0.00143617	0.00689937	0.0031012	97.1277	0.000463198	0.0481006	99.0462
281.429	0.00143327	0.00689656	0.00309994	97.1335	0.000463289	0.0481034	99.0461
281.731	0.00143037	0.00689375	0.00309868	97.1393	0.00046338	0.0481062	99.0459
282.034	0.00142748	0.00689095	0.00309742	97.145	0.000463471	0.048109	99.0458
282.337	0.0014246	0.00688816	0.00309616	97.1508	0.000463561	0.0481118	99.0457
282.639	0.00142172	0.00688538	0.00309491	97.1566	0.000463652	0.0481146	99.0456
282.942	0.00141886	0.0068826	0.00309366	97.1623	0.000463742	0.0481174	99.0454
283.244	0.00141599	0.00687983	0.00309242	97.168	0.000463832	0.0481202	99.0453
283.547	0.00141314	0.00687706	0.00309117	97.1737	0.000463922	0.0481229	99.0452
283.85	0.00141029	0.0068743	0.00308993	97.1794	0.000464012	0.0481257	99.045
284.152	0.00140745	0.00687155	0.0030887	97.1851	0.000464101	0.0481284	99.0449
284.455	0.00140462	0.00686881	0.00308746	97.1908	0.000464191	0.0481312	99.0448
284.757	0.00140179	0.00686607	0.00308623	97.1964	0.00046428	0.0481339	99.0447
285.06	0.00139897	0.00686334	0.00308501	97.2021	0.000464369	0.0481367	99.0445
285.363	0.00139615	0.00686061	0.00308378	97.2077	0.000464458	0.0481394	99.0444
285.665	0.00139335	0.00685789	0.00308256	97.2133	0.000464546	0.0481421	99.0443
285.968	0.00139055	0.00685518	0.00308134	97.2189	0.000464635	0.0481448	99.0441
286.271	0.00138775	0.00685248	0.00308012	97.2245	0.000464723	0.0481475	99.044
286.573	0.00138497	0.00684978	0.00307891	97.2301	0.000464811	0.0481502	99.0439
286.876	0.00138219	0.00684708	0.0030777	97.2356	0.000464899	0.0481529	99.0438
287.178	0.00137941	0.0068444	0.00307649	97.2412	0.000464987	0.0481556	99.0436
287.481	0.00137664	0.00684172	0.00307529	97.2467	0.000465075	0.0481583	99.0435
287.784	0.00137388	0.00683905	0.00307409	97.2522	0.000465162	0.048161	99.0434
288.086	0.00137113	0.00683638	0.00307289	97.2577	0.000465249	0.0481636	99.0433
288.389	0.00136838	0.00683372	0.00307169	97.2632	0.000465336	0.0481663	99.0431
288.691	0.00136564	0.00683106	0.0030705	97.2687	0.000465423	0.0481689	99.043
288.994	0.00136291	0.00682842	0.00306931	97.2742	0.00046551	0.0481716	99.0429
289.297	0.00136018	0.00682578	0.00306812	97.2796	0.000465596	0.0481742	99.0428
289.599	0.00135746	0.00682314	0.00306694	97.2851	0.000465683	0.0481769	99.0426
289.902	0.00135474	0.00682051	0.00306576	97.2905	0.000465769	0.0481795	99.0425
290.204	0.00135203	0.00681789	0.00306458	97.2959	0.000465855	0.0481821	99.0424
290.507	0.00134933	0.00681527	0.0030634	97.3013	0.000465941	0.0481847	99.0423
290.81	0.00134664	0.00681266	0.00306223	97.3067	0.000466026	0.0481873	99.0421
291.112	0.00134395	0.00681006	0.00306106	97.3121	0.000466112	0.0481899	99.042
291.415	0.00134126	0.00680746	0.00305989	97.3175	0.000466197	0.0481925	99.0419
291.718	0.00133859	0.00680487	0.00305873	97.3228	0.000466282	0.0481951	99.0418
292.02	0.00133592	0.00680229	0.00305756	97.3282	0.000466367	0.0481977	99.0417
292.323	0.00133325	0.00679971	0.0030564	97.3335	0.000466452	0.0482003	99.0415
292.625	0.0013306	0.00679713	0.00305525	97.3388	0.000466537	0.0482029	99.0414
292.928	0.00132795	0.00679457	0.00305409	97.3441	0.000466621	0.0482054	99.0413
293.231	0.0013253	0.00679201	0.00305294	97.3494	0.000466706	0.048208	99.0412
293.533	0.00132266	0.00678945	0.00305179	97.3547	0.00046679	0.0482105	99.0411
293.836	0.00132003	0.0067869	0.00305065	97.3599	0.000466874	0.0482131	99.0409
294.138	0.0013174	0.00678436	0.00304951	97.3652	0.000466958	0.0482156	99.0408
294.441	0.00131478	0.00678182	0.00304837	97.3704	0.000467041	0.0482182	99.0407
294.744	0.00131217	0.00677929	0.00304723	97.3757	0.000467125	0.0482207	99.0406
295.046	0.00130956	0.00677677	0.00304609	97.3809	0.000467208	0.0482232	99.0405
295.349	0.00130696	0.00677425	0.00304496	97.3861	0.000467291	0.0482258	99.0403
295.651	0.00130436	0.00677174	0.00304383	97.3913	0.000467374	0.0482283	99.0402
295.954	0.00130177	0.00676923	0.0030427	97.3965	0.000467457	0.0482308	99.0401
296.257	0.00129919	0.00676673	0.00304158	97.4016	0.00046754	0.0482333	99.04
296.559	0.00129661	0.00676423	0.00304046	97.4068	0.000467622	0.0482358	99.0399
296.862	0.00129404	0.00676174	0.00303934	97.4119	0.000467704	0.0482383	99.0397
297.165	0.00129147	0.00675926	0.00303822	97.4171	0.000467787	0.0482407	99.0396
297.467	0.00128891	0.00675678	0.00303711	97.4222	0.000467869	0.0482432	99.0395
297.77	0.00128636	0.00675431	0.003036	97.4273	0.00046795	0.0482457	99.0394
298.072	0.00128381	0.00675184	0.00303489	97.4324	0.000468032	0.0482482	99.0393
298.375	0.00128127	0.00674938	0.00303378	97.4375	0.000468114	0.0482506	99.0392
298.678	0.00127874	0.00674693	0.00303268	97.4425	0.000468195	0.0482531	99.039
298.98	0.00127621	0.00674448	0.00303158	97.4476	0.000468276	0.0482555	99.0389
299.283	0.00127368	0.00674204	0.00303048	97.4526	0.000468357	0.048258	99.0388
299.585	0.00127116	0.0067396	0.00302939	97.4577	0.000468438	0.0482604	99.0387
299.888	0.00126865	0.00673717	0.00302829	97.4627	0.000468519	0.0482628	99.0386
300.191	0.00126615	0.00673474	0.0030272	97.4677	0.000468599	0.0482653	99.0385
300.493	0.00126364	0.00673232	0.00302612	97.4727	0.00046868	0.0482677	99.0383
300.796	0.00126115	0.00672991	0.00302503	97.4777	0.00046876	0.0482701	99.0382
301.098	0.00125866	0.0067275	0.00302395	97.4827	0.00046884	0.0482725	99.0381
301.401	0.00125618	0.0067251	0.00302287	97.4876	0.00046892	0.0482749	99.038
301.704	0.0012537	0.0067227	0.00302179	97.4926	0.000469	0.0482773	99.0379
302.006	0.00125123	0.00672031	0.00302072	97.4975	0.000469079	0.0482797	99.0378
302.309	0.00124876	0.00671792	0.00301964	97.5025	0.000469159	0.0482821	99.0376
302.612	0.0012463	0.00671554	0.00301857	97.5074	0.000469238	0.0482845	99.0375
302.914	0.00124385	0.00671316	0.0030175	97.5123	0.000469317	0.0482868	99.0374
303.217	0.0012414	0.0067108	0.00301644	97.5172	0.000469396	0.0482892	99.0373
303.519	0.00123896	0.00670843	0.00301538	97.5221	0.000469475	0.0482916	99.0372
303.822	0.00123652	0.00670607	0.00301432	97.527	0.000469554	0.0482939	99.0371
304.125	0.00123409	0.00670372	0.00301326	97.5318	0.000469632	0.0482963	99.037
304.427	0.00123166	0.00670137	0.0030122	97.5367	0.00046971	0.0482986	99.0369
304.73	0.00122924	0.00669903	0.00301115	97.5415	0.000469789	0.048301	99.0367
305.032	0.00122682	0.00669669	0.0030101	97.5464	0.000469867	0.0483033	99.0366
305.335	0.00122441	0.00669436	0.00300905	97.5512	0.000469945	0.0483056	99.0365
305.638	0.00122201	0.00669203	0.00300801	97.556	0.000470022	0.048308	99.0364
305.94	0.00121961	0.00668971	0.00300696	97.5608	0.0004701	0.0483103	99.0363
306.243	0.00121722	0.0066874	0.00300592	97.5656	0.000470177	0.0483126	99.0362
306.545	0.00121483	0.00668509	0.00300488	97.5703	0.000470255	0.0483149	99.0361
306.848	0.00121245	0.00668278	0.00300385	97.5751	0.000470332	0.0483172	99.036
307.151	0.00121007	0.00668048	0.00300281	97.5799	0.000470409	0.0483195	99.0358
307.453	0.0012077	0.00667819	0.00300178	97.5846	0.000470485	0.0483218	99.0357
307.756	0.00120534	0.0066759	0.00300075	97.5893	0.000470562	0.0483241	99.0356
308.059	0.00120298	0.00667361	0.00299973	97.594	0.000470639	0.0483264	99.0355
308.361	0.00120062	0.00667134	0.0029987	97.5988	0.000470715	0.0483287	99.0354
308.664	0.00119827	0.00666906	0.00299768	97.6035	0.000470791	0.0483309	99.0353
308.966	0.00119593	0.00666679	0.00299666	97.6081	0.000470867	0.0483332	99.0352
309.269	0.00119359	0.00666453	0.00299564	97.6128	0.000470943	0.0483355	99.0351
309.572	0.00119125	0.00666227	0.00299463	97.6175	0.000471019	0.0483377	99.035
309.874	0.00118893	0.00666002	0.00299362	97.6221	0.000471095	0.04834	99.0349
310.177	0.0011866	0.00665777	0.00299261	97.6268	0.00047117	0.0483422	99.0348
310.479	0.00118429	0.00665553	0.0029916	97.6314	0.000471246	0.0483445	99.0346
310.782	0.00118197	0.00665329	0.00299059	97.6361	0.000471321	0.0483467	99.0345
311.085	0.00117967	0.00665106	0.00298959	97.6407	0.000471396	0.0483489	99.0344
311.387	0.00117736	0.00664884	0.00298859	97.6453	0.000471471	0.0483512	99.0343
311.69	0.00117507	0.00664661	0.00298759	97.6499	0.000471545	0.0483534	99.0342
311.992	0.00117278	0.0066444	0.00298659	97.6544	0.00047162	0.0483556	99.0341
312.295	0.00117049	0.00664219	0.0029856	97.659	0.000471694	0.0483578	99.034
312.598	0.00116821	0.00663998	0.00298461	97.6636	0.000471769	0.04836	99.0339
312.9	0.00116593	0.00663778	0.00298362	97.6681	0.000471843	0.0483622	99.0338
313.203	0.00116366	0.00663558	0.00298263	97.6727	0.000471917	0.0483644	99.0337
313.506	0.0011614	0.00663339	0.00298165	97.6772	0.000471991	0.0483666	99.0336
313.808	0.00115914	0.0066312	0.00298066	97.6817	0.000472065	0.0483688	99.0335
314.111	0.00115688	0.00662902	0.00297968	97.6862	0.000472138	0.048371	99.0334
314.413	0.00115463	0.00662684	0.0029787	97.6907	0.000472212	0.0483732	99.0333
314.716	0.00115239	0.00662467	0.00297773	97.6952	0.000472285	0.0483753	99.0331
315.019	0.00115015	0.00662251	0.00297675	97.6997	0.000472358	0.0483775	99.033
315.321	0.00114791	0.00662034	0.00297578	97.7042	0.000472431	0.0483797	99.0329
315.624	0.00114568	0.00661819	0.00297481	97.7086	0.000472504	0.0483818	99.0328
315.926	0.00114346	0.00661604	0.00297385	97.7131	0.000472577	0.048384	99.0327
316.229	0.00114124	0.00661389	0.00297288	97.7175	0.000472649	0.0483861	99.0326
316.532	0.00113902	0.00661175	0.00297192	97.722	0.000472722	0.0483883	99.0325
316.834	0.00113681	0.00660961	0.00297096	97.7264	0.000472794	0.0483904	99.0324
317.137	0.00113461	0.00660748	0.00297	97.7308	0.000472866	0.0483925	99.0323
317.439	0.00113241	0.00660535	0.00296904	97.7352	0.000472938	0.0483947	99.0322
317.742	0.00113022	0.00660323	0.00296809	97.7396	0.00047301	0.0483968	99.0321
318.045	0.00112803	0.00660111	0.00296714	97.7439	0.000473082	0.0483989	99.032
318.347	0.00112584	0.00659899	0.00296619	97.7483	0.000473154	0.048401	99.0319
318.65	0.00112366	0.00659689	0.00296524	97.7527	0.000473225	0.0484031	99.0318
318.953	0.00112149	0.00659478	0.00296429	97.757	0.000473296	0.0484052	99.0317
319.255	0.00111932	0.00659268	0.00296335	97.7614	0.000473368	0.0484073	99.0316
319.558	0.00111715	0.00659059	0.00296241	97.7657	0.000473439	0.0484094	99.0315
319.86	0.00111499	0.0065885	0.00296147	97.77	0.00047351	0.0484115	99.0314
320.163	0.00111283	0.00658641	0.00296053	97.7743	0.00047358	0.0484136	99.0313
320.466	0.00111068	0.00658433	0.0029596	97.7786	0.000473651	0.0484157	99.0312
320.768	0.00110854	0.00658226	0.00295866	97.7829	0.000473722	0.0484177	99.0311
321.071	0.00110639	0.00658019	0.00295773	97.7872	0.000473792	0.0484198	99.031
321.373	0.00110426	0.00657812	0.0029568	97.7915	0.000473862	0.0484219	99.0309
321.676	0.00110213	0.00657606	0.00295588	97.7957	0.000473932	0.0484239	99.0308
321.979	0.0011	0.006574	0.00295495	97.8	0.000474002	0.048426	99.0307
322.281	0.00109788	0.00657195	0.00295403	97.8042	0.000474072	0.0484281	99.0306
322.584	0.00109576	0.0065699	0.00295311	97.8085	0.000474142	0.0484301	99.0305
322.887	0.00109365	0.00656786	0.00295219	97.8127	0.000474211	0.0484321	99.0304
323.189	0.00109154	0.00656582	0.00295127	97.8169	0.000474281	0.0484342	99.0303
323.492	0.00108944	0.00656379	0.00295036	97.8211	0.00047435	0.0484362	99.0302
323.794	0.00108734	0.00656176	0.00294945	97.8253	0.000474419	0.0484382	99.0301
324.097	0.00108524	0.00655973	0.00294854	97.8295	0.000474488	0.0484403	99.03
324.4	0.00108315	0.00655771	0.00294763	97.8337	0.000474557	0.0484423	99.0299
324.702	0.00108107	0.0065557	0.00294672	97.8379	0.000474626	0.0484443	99.0298
325.005	0.00107899	0.00655368	0.00294582	97.842	0.000474695	0.0484463	99.0297
325.307	0.00107691	0.00655168	0.00294492	97.8462	0.000474763	0.0484483	99.0296
325.61	0.00107484	0.00654967	0.00294402	97.8503	0.000474832	0.0484503	99.0295
325.913	0.00107278	0.00654768	0.00294312	97.8544	0.0004749	0.0484523	99.0294
326.215	0.00107071	0.00654568	0.00294222	97.8586	0.000474968	0.0484543	99.0293
326.518	0.00106866	0.00654369	0.00294133	97.8627	0.000475036	0.0484563	99.0292
326.82	0.0010666	0.00654171	0.00294044	97.8668	0.000475104	0.0484583	99.0291
327.123	0.00106456	0.00653973	0.00293955	97.8709	0.000475172	0.0484603	99.029
327.426	0.00106251	0.00653775	0.00293866	97.875	0.000475239	0.0484622	99.0289
327.728	0.00106047	0.00653578	0.00293777	97.8791	0.000475307	0.0484642	99.0288
328.031	0.00105844	0.00653381	0.00293689	97.8831	0.000475374	0.0484662	99.0287
328.334	0.00105641	0.00653185	0.00293601	97.8872	0.000475441	0.0484681	99.0286
328.636	0.00105438	0.00652989	0.00293513	97.8912	0.000475508	0.0484701	99.0285
328.939	0.00105236	0.00652794	0.00293425	97.8953	0.000475575	0.0484721	99.0284
329.241	0.00105035	0.00652599	0.00293337	97.8993	0.000475642	0.048474	99.0283
329.544	0.00104833	0.00652404	0.0029325	97.9033	0.000475709	0.048476	99.0282
329.847	0.00104633	0.0065221	0.00293162	97.9073	0.000475775	0.0484779	99.0281
330.149	0.00104432	0.00652017	0.00293075	97.9114	0.000475842	0.0484798	99.028
330.452	0.00104232	0.00651823	0.00292988	97.9154	0.000475908	0.0484818	99.0279
330.754	0.00104033	0.0065163	0.00292902	97.9193	0.000475974	0.0484837	99.0278
331.057	0.00103834	0.00651438	0.00292815	97.9233	0.00047604	0.0484856	99.0277
331.36	0.00103635	0.00651246	0.00292729	97.9273	0.000476106	0.0484875	99.0276
331.662	0.00103437	0.00651055	0.00292643	97.9313	0.000476172	0.0484895	99.0275
331.965	0.0010324	0.00650863	0.00292557	97.9352	0.000476238	0.0484914	99.0274
332.267	0.00103042	0.00650673	0.00292471	97.9392	0.000476303	0.0484933	99.0273
332.57	0.00102846	0.00650482	0.00292386	97.9431	0.000476369	0.0484952	99.0273
332.873	0.00102649	0.00650293	0.002923	97.947	0.000476434	0.0484971	99.0272
333.175	0.00102453	0.00650103	0.00292215	97.9509	0.000476499	0.048499	99.0271
333.478	0.00102258	0.00649914	0.0029213	97.9548	0.000476564	0.0485009	99.027
333.781	0.00102063	0.00649725	0.00292045	97.9587	0.000476629	0.0485027	99.0269
334.083	0.00101868	0.00649537	0.00291961	97.9626	0.000476694	0.0485046	99.0268
334.386	0.00101674	0.00649349	0.00291876	97.9665	0.000476758	0.0485065	99.0267
334.688	0.0010148	0.00649162	0.00291792	97.9704	0.000476823	0.0485084	99.0266
334.991	0.00101286	0.00648975	0.00291708	97.9743	0.000476887	0.0485102	99.0265
335.294	0.00101093	0.00648789	0.00291624	97.9781	0.000476952	0.0485121	99.0264
335.596	0.00100901	0.00648602	0.00291541	97.982	0.000477016	0.048514	99.0263
335.899	0.00100709	0.00648417	0.00291457	97.9858	0.00047708	0.0485158	99.0262
336.201	0.00100517	0.00648231	0.00291374	97.9897	0.000477144	0.0485177	99.0261
336.504	0.00100326	0.00648046	0.00291291	97.9935	0.000477208	0.0485195	99.026
336.807	0.00100135	0.00647862	0.00291208	97.9973	0.000477271	0.0485214	99.0259
337.109	0.000999442	0.00647678	0.00291125	98.0011	0.000477335	0.0485232	99.0259
337.412	0.000997541	0.00647494	0.00291042	98.0049	0.000477398	0.0485251	99.0258
337.714	0.000995645	0.00647311	0.0029096	98.0087	0.000477462	0.0485269	99.0257
338.017	0.000993752	0.00647128	0.00290878	98.0125	0.000477525	0.0485287	99.0256
338.32	0.000991864	0.00646945	0.00290796	98.0163	0.000477588	0.0485305	99.0255
338.622	0.00098998	0.00646763	0.00290714	98.02	0.000477651	0.0485324	99.0254
338.925	0.0009881	0.00646581	0.00290632	98.0238	0.000477714	0.0485342	99.0253
339.228	0.000986224	0.006464	0.00290551	98.0276	0.000477777	0.048536	99.0252
339.53	0.000984352	0.00646219	0.00290469	98.0313	0.000477839	0.0485378	99.0251
339.833	0.000982484	0.00646039	0.00290388	98.035	0.000477902	0.0485396	99.025
340.135	0.00098062	0.00645858	0.00290307	98.0388	0.000477964	0.0485414	99.0249
340.438	0.000978761	0.00645679	0.00290226	98.0425	0.000478026	0.0485432	99.0249
340.741	0.000976905	0.00645499	0.00290146	98.0462	0.000478089	0.048545	99.0248
341.043	0.000975053	0.0064532	0.00290065	98.0499	0.000478151	0.0485468	99.0247
341.346	0.000973205	0.00645142	0.00289985	98.0536	0.000478212	0.0485486	99.0246
341.648	0.000971362	0.00644964	0.00289905	98.0573	0.000478274	0.0485504	99.0245
341.951	0.000969522	0.00644786	0.00289825	98.061	0.000478336	0.0485521	99.0244
342.254	0.000967686	0.00644608	0.00289745	98.0646	0.000478398	0.0485539	99.0243
342.556	0.000965854	0.00644431	0.00289666	98.0683	0.000478459	0.0485557	99.0242
342.859	0.000964026	0.00644255	0.00289586	98.0719	0.00047852	0.0485575	99.0241
343.161	0.000962202	0.00644078	0.00289507	98.0756	0.000478581	0.0485592	99.0241
343.464	0.000960382	0.00643902	0.00289428	98.0792	0.000478643	0.048561	99.024
343.767	0.000958566	0.00643727	0.00289349	98.0829	0.000478704	0.0485627	99.0239
344.069	0.000956754	0.00643552	0.0028927	98.0865	0.000478764	0.0485645	99.0238
344.372	0.000954946	0.00643377	0.00289192	98.0901	0.000478825	0.0485662	99.0237
344.675	0.000953142	0.00643203	0.00289114	98.0937	0.000478886	0.048568	99.0236
344.977	0.000951341	0.00643029	0.00289035	98.0973	0.000478946	0.0485697	99.0235
345.28	0.000949544	0.00642855	0.00288957	98.1009	0.000479007	0.0485714	99.0234
345.582	0.000947752	0.00642682	0.00288879	98.1045	0.000479067	0.0485732	99.0234
345.885	0.000945963	0.00642509	0.00288802	98.1081	0.000479127	0.0485749	99.0233
346.188	0.000944178	0.00642336	0.00288724	98.1116	0.000479187	0.0485766	99.0232
346.49	0.000942396	0.00642164	0.00288647	98.1152	0.000479247	0.0485784	99.0231
346.793	0.000940619	0.00641993	0.0028857	98.1188	0.000479307	0.0485801	99.023
347.095	0.000938845	0.00641821	0.00288493	98.1223	0.000479367	0.0485818	99.0229
347.398	0.000937076	0.0064165	0.00288416	98.1258	0.000479426	0.0485835	99.0228
347.701	0.00093531	0.0064148	0.00288339	98.1294	0.000479486	0.0485852	99.0227
348.003	0.000933547	0.00641309	0.00288262	98.1329	0.000479545	0.0485869	99.0227
348.306	0.000931789	0.00641139	0.00288186	98.1364	0.000479604	0.0485886	99.0226
348.608	0.000930034	0.0064097	0.0028811	98.1399	0.000479664	0.0485903	99.0225
348.911	0.000928283	0.00640801	0.00288034	98.1434	0.000479723	0.048592	99.0224
349.214	0.000926536	0.00640632	0.00287958	98.1469	0.000479782	0.0485937	99.0223
349.516	0.000924793	0.00640463	0.00287882	98.1504	0.00047984	0.0485954	99.0222
349.819	0.000923053	0.00640295	0.00287807	98.1539	0.000479899	0.048597	99.0221
350.122	0.000921317	0.00640127	0.00287731	98.1574	0.000479958	0.0485987	99.0221
350.424	0.000919584	0.0063996	0.00287656	98.1608	0.000480016	0.0486004	99.022
350.727	0.000917856	0.00639793	0.00287581	98.1643	0.000480075	0.0486021	99.0219
351.029	0.000916131	0.00639626	0.00287506	98.1677	0.000480133	0.0486037	99.0218
351.332	0.00091441	0.0063946	0.00287431	98.1712	0.000480191	0.0486054	99.0217
351.635	0.000912692	0.00639294	0.00287357	98.1746	0.000480249	0.0486071	99.0216
351.937	0.000910978	0.00639129	0.00287282	98.178	0.000480307	0.0486087	99.0216
352.24	0.000909268	0.00638963	0.00287208	98.1815	0.000480365	0.0486104	99.0215
352.542	0.000907561	0.00638798	0.00287134	98.1849	0.000480423	0.048612	99.0214
352.845	0.000905858	0.00638634	0.0028706	98.1883	0.00048048	0.0486137	99.0213
353.148	0.000904159	0.0063847	0.00286986	98.1917	0.000480538	0.0486153	99.0212
353.45	0.000902463	0.00638306	0.00286912	98.1951	0.000480595	0.0486169	99.0211
353.753	0.000900771	0.00638142	0.00286839	98.1985	0.000480652	0.0486186	99.0211
354.055	0.000899082	0.00637979	0.00286766	98.2018	0.00048071	0.0486202	99.021
354.358	0.000897397	0.00637816	0.00286692	98.2052	0.000480767	0.0486218	99.0209
354.661	0.000895715	0.00637654	0.00286619	98.2086	0.000480824	0.0486235	99.0208
354.963	0.000894038	0.00637492	0.00286547	98.2119	0.000480881	0.0486251	99.0207
355.266	0.000892363	0.0063733	0.00286474	98.2153	0.000480937	0.0486267	99.0206
355.569	0.000890692	0.00637169	0.00286401	98.2186	0.000480994	0.0486283	99.0206
355.871	0.000889025	0.00637008	0.00286329	98.2219	0.000481051	0.0486299	99.0205
356.174	0.000887361	0.00636847	0.00286257	98.2253	0.000481107	0.0486315	99.0204
356.476	0.000885701	0.00636686	0.00286185	98.2286	0.000481163	0.0486331	99.0203
356.779	0.000884044	0.00636526	0.00286113	98.2319	0.00048122	0.0486347	99.0202
357.082	0.000882391	0.00636367	0.00286041	98.2352	0.000481276	0.0486363	99.0202
357.384	0.000880741	0.00636207	0.00285969	98.2385	0.000481332	0.0486379	99.0201
357.687	0.000879095	0.00636048	0.00285898	98.2418	0.000481388	0.0486395	99.02
357.989	0.000877452	0.0063589	0.00285826	98.2451	0.000481443	0.0486411	99.0199
358.292	0.000875813	0.00635731	0.00285755	98.2484	0.000481499	0.0486427	99.0198
358.595	0.000874177	0.00635573	0.00285684	98.2516	0.000481555	0.0486443	99.0198
358.897	0.000872545	0.00635416	0.00285613	98.2549	0.00048161	0.0486458	99.0197
359.2	0.000870916	0.00635258	0.00285543	98.2582	0.000481666	0.0486474	99.0196
359.502	0.00086929	0.00635101	0.00285472	98.2614	0.000481721	0.048649	99.0195
359.805	0.000867668	0.00634944	0.00285402	98.2647	0.000481776	0.0486506	99.0194
360.108	0.00086605	0.00634788	0.00285331	98.2679	0.000481831	0.0486521	99.0194
360.41	0.000864434	0.00634632	0.00285261	98.2711	0.000481886	0.0486537	99.0193
360.713	0.000862822	0.00634476	0.00285191	98.2744	0.000481941	0.0486552	99.0192
361.016	0.000861214	0.00634321	0.00285121	98.2776	0.000481996	0.0486568	99.0191
361.318	0.000859609	0.00634166	0.00285052	98.2808	0.000482051	0.0486583	99.019
361.621	0.000858007	0.00634011	0.00284982	98.284	0.000482105	0.0486599	99.019
361.923	0.000856409	0.00633857	0.00284913	98.2872	0.00048216	0.0486614	99.0189
362.226	0.000854814	0.00633703	0.00284843	98.2904	0.000482214	0.048663	99.0188
362.529	0.000853222	0.00633549	0.00284774	98.2936	0.000482268	0.0486645	99.0187
362.831	0.000851634	0.00633396	0.00284705	98.2967	0.000482322	0.048666	99.0186
363.134	0.000850049	0.00633243	0.00284637	98.2999	0.000482377	0.0486676	99.0186
363.436	0.000848467	0.0063309	0.00284568	98.3031	0.000482431	0.0486691	99.0185
363.739	0.000846888	0.00632937	0.00284499	98.3062	0.000482484	0.0486706	99.0184
364.042	0.000845313	0.00632785	0.00284431	98.3094	0.000482538	0.0486721	99.0183
364.344	0.000843742	0.00632633	0.00284363	98.3125	0.000482592	0.0486737	99.0182
364.647	0.000842173	0.00632482	0.00284295	98.3157	0.000482645	0.0486752	99.0182
364.95	0.000840608	0.00632331	0.00284227	98.3188	0.000482699	0.0486767	99.0181
365.252	0.000839046	0.0063218	0.00284159	98.3219	0.000482752	0.0486782	99.018
365.555	0.000837487	0.00632029	0.00284091	98.325	0.000482806	0.0486797	99.0179
365.857	0.000835932	0.00631879	0.00284024	98.3281	0.000482859	0.0486812	99.0179
366.16	0.000834379	0.00631729	0.00283956	98.3312	0.000482912	0.0486827	99.0178
366.463	0.00083283	0.0063158	0.00283889	98.3343	0.000482965	0.0486842	99.0177
366.765	0.000831285	0.0063143	0.00283822	98.3374	0.000483018	0.0486857	99.0176
367.068	0.000829742	0.00631281	0.00283755	98.3405	0.00048307	0.0486872	99.0176
367.37	0.000828203	0.00631133	0.00283688	98.3436	0.000483123	0.0486887	99.0175
367.673	0.000826667	0.00630984	0.00283621	98.3467	0.000483176	0.0486902	99.0174
367.976	0.000825134	0.00630836	0.00283555	98.3497	0.000483228	0.0486916	99.0173
368.278	0.000823604	0.00630688	0.00283489	98.3528	0.000483281	0.0486931	99.0173
368.581	0.000822078	0.00630541	0.00283422	98.3558	0.000483333	0.0486946	99.0172
368.883	0.000820554	0.00630394	0.00283356	98.3589	0.000483385	0.0486961	99.0171
369.186	0.000819034	0.00630247	0.0028329	98.3619	0.000483437	0.0486975	99.017
369.489	0.000817517	0.00630101	0.00283224	98.365	0.000483489	0.048699	99.0169
369.791	0.000816003	0.00629954	0.00283159	98.368	0.000483541	0.0487005	99.0169
370.094	0.000814492	0.00629809	0.00283093	98.371	0.000483593	0.0487019	99.0168
370.397	0.000812985	0.00629663	0.00283028	98.374	0.000483645	0.0487034	99.0167
370.699	0.00081148	0.00629518	0.00282962	98.377	0.000483696	0.0487048	99.0166
371.002	0.000809979	0.00629373	0.00282897	98.38	0.000483748	0.0487063	99.0166
371.304	0.000808481	0.00629228	0.00282832	98.383	0.000483799	0.0487077	99.0165
371.607	0.000806985	0.00629084	0.00282767	98.386	0.00048385	0.0487092	99.0164
371.91	0.000805493	0.0062894	0.00282702	98.389	0.000483902	0.0487106	99.0164
372.212	0.000804004	0.00628796	0.00282638	98.392	0.000483953	0.048712	99.0163
372.515	0.000802518	0.00628652	0.00282573	98.395	0.000484004	0.0487135	99.0162
372.817	0.000801036	0.00628509	0.00282509	98.3979	0.000484055	0.0487149	99.0161
373.12	0.000799556	0.00628366	0.00282445	98.4009	0.000484106	0.0487163	99.0161
373.423	0.000798079	0.00628224	0.00282381	98.4038	0.000484156	0.0487178	99.016
373.725	0.000796606	0.00628081	0.00282317	98.4068	0.000484207	0.0487192	99.0159
374.028	0.000795135	0.00627939	0.00282253	98.4097	0.000484258	0.0487206	99.0158
374.33	0.000793667	0.00627798	0.00282189	98.4127	0.000484308	0.048722	99.0158
374.633	0.000792203	0.00627656	0.00282126	98.4156	0.000484359	0.0487234	99.0157
374.936	0.000790741	0.00627515	0.00282062	98.4185	0.000484409	0.0487248	99.0156
375.238	0.000789283	0.00627374	0.00281999	98.4214	0.000484459	0.0487263	99.0155
375.541	0.000787827	0.00627234	0.00281936	98.4243	0.000484509	0.0487277	99.0155
375.844	0.000786375	0.00627093	0.00281873	98.4273	0.000484559	0.0487291	99.0154
376.146	0.000784925	0.00626953	0.0028181	98.4301	0.000484609	0.0487305	99.0153
376.449	0.000783479	0.00626814	0.00281747	98.433	0.000484659	0.0487319	99.0153
376.751	0.000782035	0.00626674	0.00281684	98.4359	0.000484709	0.0487333	99.0152
377.054	0.000780595	0.00626535	0.00281622	98.4388	0.000484758	0.0487346	99.0151
377.357	0.000779157	0.00626396	0.00281559	98.4417	0.000484808	0.048736	99.015
377.659	0.000777722	0.00626258	0.00281497	98.4446	0.000484857	0.0487374	99.015
377.962	0.000776291	0.0062612	0.00281435	98.4474	0.000484907	0.0487388	99.0149
378.264	0.000774862	0.00625982	0.00281373	98.4503	0.000484956	0.0487402	99.0148
378.567	0.000773436	0.00625844	0.00281311	98.4531	0.000485005	0.0487416	99.0147
378.87	0.000772013	0.00625707	0.00281249	98.456	0.000485054	0.0487429	99.0147
379.172	0.000770593	0.0062557	0.00281188	98.4588	0.000485103	0.0487443	99.0146
379.475	0.000769176	0.00625433	0.00281126	98.4616	0.000485152	0.0487457	99.0145
379.777	0.000767762	0.00625296	0.00281065	98.4645	0.000485201	0.048747	99.0145
380.08	0.000766351	0.0062516	0.00281004	98.4673	0.00048525	0.0487484	99.0144
380.383	0.000764942	0.00625024	0.00280942	98.4701	0.000485299	0.0487498	99.0143
380.685	0.000763537	0.00624888	0.00280881	98.4729	0.000485347	0.0487511	99.0143
380.988	0.000762134	0.00624753	0.00280821	98.4757	0.000485396	0.0487525	99.0142
381.291	0.000760734	0.00624618	0.0028076	98.4785	0.000485444	0.0487538	99.0141
381.593	0.000759337	0.00624483	0.00280699	98.4813	0.000485492	0.0487552	99.014
381.896	0.000757943	0.00624348	0.00280639	98.4841	0.00048554	0.0487565	99.014
382.198	0.000756552	0.00624214	0.00280578	98.4869	0.000485589	0.0487579	99.0139
382.501	0.000755164	0.0062408	0.00280518	98.4897	0.000485637	0.0487592	99.0138
382.804	0.000753778	0.00623946	0.00280458	98.4924	0.000485685	0.0487605	99.0138
383.106	0.000752395	0.00623813	0.00280398	98.4952	0.000485732	0.0487619	99.0137
383.409	0.000751016	0.0062368	0.00280338	98.498	0.00048578	0.0487632	99.0136
383.711	0.000749639	0.00623547	0.00280278	98.5007	0.000485828	0.0487645	99.0136
384.014	0.000748264	0.00623414	0.00280219	98.5035	0.000485875	0.0487659	99.0135
384.317	0.000746893	0.00623282	0.00280159	98.5062	0.000485923	0.0487672	99.0134
384.619	0.000745524	0.00623149	0.002801	98.509	0.00048597	0.0487685	99.0133
384.922	0.000744158	0.00623018	0.00280041	98.5117	0.000486018	0.0487698	99.0133
385.224	0.000742795	0.00622886	0.00279981	98.5144	0.000486065	0.0487711	99.0132
385.527	0.000741435	0.00622755	0.00279922	98.5171	0.000486112	0.0487725	99.0131
385.83	0.000740077	0.00622624	0.00279863	98.5198	0.000486159	0.0487738	99.0131
386.132	0.000738723	0.00622493	0.00279805	98.5226	0.000486206	0.0487751	99.013
386.435	0.000737371	0.00622362	0.00279746	98.5253	0.000486253	0.0487764	99.0129
386.738	0.000736021	0.00622232	0.00279687	98.528	0.0004863	0.0487777	99.0129
387.04	0.000734675	0.00622102	0.00279629	98.5307	0.000486347	0.048779	99.0128
387.343	0.000733331	0.00621972	0.00279571	98.5333	0.000486393	0.0487803	99.0127
387.645	0.00073199	0.00621843	0.00279513	98.536	0.00048644	0.0487816	99.0127
387.948	0.000730651	0.00621714	0.00279454	98.5387	0.000486486	0.0487829	99.0126
388.251	0.000729316	0.00621585	0.00279397	98.5414	0.000486533	0.0487842	99.0125
388.553	0.000727983	0.00621456	0.00279339	98.544	0.000486579	0.0487854	99.0125
388.856	0.000726653	0.00621328	0.00279281	98.5467	0.000486625	0.0487867	99.0124
389.158	0.000725325	0.006212	0.00279223	98.5493	0.000486671	0.048788	99.0123
389.461	0.000724	0.00621072	0.00279166	98.552	0.000486717	0.0487893	99.0123
389.764	0.000722678	0.00620944	0.00279109	98.5546	0.000486763	0.0487906	99.0122
390.066	0.000721359	0.00620817	0.00279051	98.5573	0.000486809	0.0487918	99.0121
390.369	0.000720042	0.0062069	0.00278994	98.5599	0.000486855	0.0487931	99.0121
390.671	0.000718728	0.00620563	0.00278937	98.5625	0.000486901	0.0487944	99.012
390.974	0.000717416	0.00620436	0.0027888	98.5652	0.000486946	0.0487956	99.0119
391.277	0.000716107	0.0062031	0.00278823	98.5678	0.000486992	0.0487969	99.0119
391.579	0.000714801	0.00620184	0.00278767	98.5704	0.000487037	0.0487982	99.0118
391.882	0.000713498	0.00620058	0.0027871	98.573	0.000487083	0.0487994	99.0117
392.185	0.000712197	0.00619932	0.00278654	98.5756	0.000487128	0.0488007	99.0117
392.487	0.000710898	0.00619807	0.00278597	98.5782	0.000487173	0.0488019	99.0116
392.79	0.000709603	0.00619682	0.00278541	98.5808	0.000487218	0.0488032	99.0115
393.092	0.00070831	0.00619557	0.00278485	98.5834	0.000487264	0.0488044	99.0115
393.395	0.000707019	0.00619433	0.00278429	98.586	0.000487309	0.0488057	99.0114
393.698	0.000705731	0.00619308	0.00278373	98.5885	0.000487353	0.0488069	99.0113
394	0.000704446	0.00619184	0.00278318	98.5911	0.000487398	0.0488082	99.0113
394.303	0.000703163	0.00619061	0.00278262	98.5937	0.000487443	0.0488094	99.0112
394.605	0.000701883	0.00618937	0.00278206	98.5962	0.000487488	0.0488106	99.0111
394.908	0.000700606	0.00618814	0.00278151	98.5988	0.000487532	0.0488119	99.0111
395.211	0.000699331	0.00618691	0.00278096	98.6013	0.000487577	0.0488131	99.011
395.513	0.000698058	0.00618568	0.0027804	98.6039	0.000487621	0.0488143	99.0109
395.816	0.000696788	0.00618445	0.00277985	98.6064	0.000487665	0.0488155	99.0109
396.118	0.000695521	0.00618323	0.0027793	98.609	0.00048771	0.0488168	99.0108
396.421	0.000694256	0.00618201	0.00277876	98.6115	0.000487754	0.048818	99.0108
396.724	0.000692994	0.00618079	0.00277821	98.614	0.000487798	0.0488192	99.0107
397.026	0.000691735	0.00617958	0.00277766	98.6165	0.000487842	0.0488204	99.0106
397.329	0.000690477	0.00617836	0.00277712	98.619	0.000487886	0.0488216	99.0106
397.632	0.000689223	0.00617715	0.00277657	98.6216	0.00048793	0.0488228	99.0105
397.934	0.000687971	0.00617594	0.00277603	98.6241	0.000487973	0.0488241	99.0104
398.237	0.000686721	0.00617474	0.00277549	98.6266	0.000488017	0.0488253	99.0104
398.539	0.000685474	0.00617353	0.00277495	98.6291	0.000488061	0.0488265	99.0103
398.842	0.00068423	0.00617233	0.00277441	98.6315	0.000488104	0.0488277	99.0102
399.145	0.000682987	0.00617114	0.00277387	98.634	0.000488148	0.0488289	99.0102
399.447	0.000681748	0.00616994	0.00277333	98.6365	0.000488191	0.0488301	99.0101
399.75	0.000680511	0.00616875	0.00277279	98.639	0.000488234	0.0488313	99.0101
400.052	0.000679276	0.00616755	0.00277226	98.6414	0.000488277	0.0488324	99.01
400.355	0.000678044	0.00616636	0.00277172	98.6439	0.000488321	0.0488336	99.0099
400.658	0.000676814	0.00616518	0.00277119	98.6464	0.000488364	0.0488348	99.0099
400.96	0.000675587	0.00616399	0.00277066	98.6488	0.000488407	0.048836	99.0098
401.263	0.000674362	0.00616281	0.00277013	98.6513	0.000488449	0.0488372	99.0097
401.566	0.00067314	0.00616163	0.0027696	98.6537	0.000488492	0.0488384	99.0097
401.868	0.00067192	0.00616046	0.00276907	98.6562	0.000488535	0.0488395	99.0096
402.171	0.000670703	0.00615928	0.00276854	98.6586	0.000488578	0.0488407	99.0096
402.473	0.000669487	0.00615811	0.00276801	98.661	0.00048862	0.0488419	99.0095
402.776	0.000668275	0.00615694	0.00276749	98.6635	0.000488663	0.0488431	99.0094
403.079	0.000667065	0.00615577	0.00276696	98.6659	0.000488705	0.0488442	99.0094
403.381	0.000665857	0.0061546	0.00276644	98.6683	0.000488748	0.0488454	99.0093
403.684	0.000664651	0.00615344	0.00276591	98.6707	0.00048879	0.0488466	99.0093
403.986	0.000663448	0.00615228	0.00276539	98.6731	0.000488832	0.0488477	99.0092
404.289	0.000662248	0.00615112	0.00276487	98.6755	0.000488874	0.0488489	99.0091
404.592	0.00066105	0.00614997	0.00276435	98.6779	0.000488916	0.04885	99.0091
404.894	0.000659854	0.00614881	0.00276383	98.6803	0.000488958	0.0488512	99.009
405.197	0.00065866	0.00614766	0.00276332	98.6827	0.000489	0.0488523	99.0089
405.499	0.000657469	0.00614651	0.0027628	98.6851	0.000489042	0.0488535	99.0089
405.802	0.000656281	0.00614536	0.00276228	98.6874	0.000489084	0.0488546	99.0088
406.105	0.000655094	0.00614422	0.00276177	98.6898	0.000489125	0.0488558	99.0088
406.407	0.00065391	0.00614308	0.00276126	98.6922	0.000489167	0.0488569	99.0087
406.71	0.000652729	0.00614194	0.00276074	98.6945	0.000489208	0.0488581	99.0086
407.013	0.00065155	0.0061408	0.00276023	98.6969	0.00048925	0.0488592	99.0086
407.315	0.000650373	0.00613966	0.00275972	98.6993	0.000489291	0.0488603	99.0085
407.618	0.000649198	0.00613853	0.00275921	98.7016	0.000489333	0.0488615	99.0085
407.92	0.000648026	0.0061374	0.0027587	98.7039	0.000489374	0.0488626	99.0084
408.223	0.000646856	0.00613627	0.0027582	98.7063	0.000489415	0.0488637	99.0083
408.526	0.000645688	0.00613514	0.00275769	98.7086	0.000489456	0.0488649	99.0083
408.828	0.000644523	0.00613402	0.00275718	98.711	0.000489497	0.048866	99.0082
409.131	0.00064336	0.0061329	0.00275668	98.7133	0.000489538	0.0488671	99.0082
409.433	0.000642199	0.00613178	0.00275618	98.7156	0.000489579	0.0488682	99.0081
409.736	0.000641041	0.00613066	0.00275567	98.7179	0.000489619	0.0488693	99.008
410.039	0.000639885	0.00612954	0.00275517	98.7202	0.00048966	0.0488705	99.008
410.341	0.000638731	0.00612843	0.00275467	98.7225	0.000489701	0.0488716	99.0079
410.644	0.000637579	0.00612732	0.00275417	98.7248	0.000489741	0.0488727	99.0079
410.946	0.00063643	0.00612621	0.00275367	98.7271	0.000489782	0.0488738	99.0078
411.249	0.000635283	0.00612511	0.00275318	98.7294	0.000489822	0.0488749	99.0077
411.552	0.000634138	0.006124	0.00275268	98.7317	0.000489863	0.048876	99.0077
411.854	0.000632996	0.0061229	0.00275219	98.734	0.000489903	0.0488771	99.0076
412.157	0.000631856	0.0061218	0.00275169	98.7363	0.000489943	0.0488782	99.0076
412.46	0.000630718	0.0061207	0.0027512	98.7386	0.000489983	0.0488793	99.0075
412.762	0.000629582	0.00611961	0.0027507	98.7408	0.000490023	0.0488804	99.0075
413.065	0.000628449	0.00611851	0.00275021	98.7431	0.000490063	0.0488815	99.0074
413.367	0.000627318	0.00611742	0.00274972	98.7454	0.000490103	0.0488826	99.0073
413.67	0.000626189	0.00611633	0.00274923	98.7476	0.000490143	0.0488837	99.0073
413.973	0.000625062	0.00611524	0.00274874	98.7499	0.000490183	0.0488848	99.0072
414.275	0.000623937	0.00611416	0.00274826	98.7521	0.000490222	0.0488858	99.0072
414.578	0.000622815	0.00611308	0.00274777	98.7544	0.000490262	0.0488869	99.0071
414.88	0.000621695	0.006112	0.00274728	98.7566	0.000490302	0.048888	99.0071
415.183	0.000620577	0.00611092	0.0027468	98.7588	0.000490341	0.0488891	99.007
415.486	0.000619461	0.00610984	0.00274632	98.7611	0.00049038	0.0488902	99.0069
415.788	0.000618348	0.00610877	0.00274583	98.7633	0.00049042	0.0488912	99.0069
416.091	0.000617236	0.0061077	0.00274535	98.7655	0.000490459	0.0488923	99.0068
416.393	0.000616127	0.00610663	0.00274487	98.7677	0.000490498	0.0488934	99.0068
416.696	0.00061502	0.00610556	0.00274439	98.77	0.000490537	0.0488944	99.0067
416.999	0.000613915	0.00610449	0.00274391	98.7722	0.000490576	0.0488955	99.0067
417.301	0.000612813	0.00610343	0.00274343	98.7744	0.000490615	0.0488966	99.0066
417.604	0.000611712	0.00610237	0.00274296	98.7766	0.000490654	0.0488976	99.0065
417.907	0.000610614	0.00610131	0.00274248	98.7788	0.000490693	0.0488987	99.0065
418.209	0.000609518	0.00610025	0.002742	98.781	0.000490732	0.0488998	99.0064
418.512	0.000608424	0.00609919	0.00274153	98.7832	0.000490771	0.0489008	99.0064
418.814	0.000607332	0.00609814	0.00274106	98.7853	0.000490809	0.0489019	99.0063
419.117	0.000606242	0.00609709	0.00274058	98.7875	0.000490848	0.0489029	99.0063
419.42	0.000605155	0.00609604	0.00274011	98.7897	0.000490886	0.048904	99.0062
419.722	0.000604069	0.00609499	0.00273964	98.7919	0.000490925	0.048905	99.0061
420.025	0.000602986	0.00609395	0.00273917	98.794	0.000490963	0.0489061	99.0061
420.327	0.000601905	0.00609291	0.0027387	98.7962	0.000491001	0.0489071	99.006
420.63	0.000600826	0.00609187	0.00273824	98.7983	0.000491039	0.0489081	99.006
420.933	0.000599749	0.00609083	0.00273777	98.8005	0.000491078	0.0489092	99.0059
421.235	0.000598674	0.00608979	0.0027373	98.8027	0.000491116	0.0489102	99.0059
421.538	0.000597601	0.00608875	0.00273684	98.8048	0.000491154	0.0489112	99.0058
421.84	0.000596531	0.00608772	0.00273637	98.8069	0.000491192	0.0489123	99.0058
422.143	0.000595462	0.00608669	0.00273591	98.8091	0.00049123	0.0489133	99.0057
422.446	0.000594396	0.00608566	0.00273545	98.8112	0.000491267	0.0489143	99.0056
422.748	0.000593331	0.00608464	0.00273499	98.8133	0.000491305	0.0489154	99.0056
423.051	0.000592269	0.00608361	0.00273453	98.8155	0.000491343	0.0489164	99.0055
423.354	0.000591209	0.00608259	0.00273407	98.8176	0.00049138	0.0489174	99.0055
423.656	0.00059015	0.00608157	0.00273361	98.8197	0.000491418	0.0489184	99.0054
423.959	0.000589094	0.00608055	0.00273315	98.8218	0.000491455	0.0489195	99.0054
424.261	0.00058804	0.00607953	0.00273269	98.8239	0.000491493	0.0489205	99.0053
424.564	0.000586988	0.00607852	0.00273224	98.826	0.00049153	0.0489215	99.0053
424.867	0.000585938	0.00607751	0.00273178	98.8281	0.000491567	0.0489225	99.0052
425.169	0.000584891	0.0060765	0.00273133	98.8302	0.000491605	0.0489235	99.0052
425.472	0.000583845	0.00607549	0.00273087	98.8323	0.000491642	0.0489245	99.0051
425.774	0.000582801	0.00607448	0.00273042	98.8344	0.000491679	0.0489255	99.005
426.077	0.000581759	0.00607347	0.00272997	98.8365	0.000491716	0.0489265	99.005
426.38	0.000580719	0.00607247	0.00272952	98.8386	0.000491753	0.0489275	99.0049
426.682	0.000579682	0.00607147	0.00272907	98.8406	0.00049179	0.0489285	99.0049
426.985	0.000578646	0.00607047	0.00272862	98.8427	0.000491826	0.0489295	99.0048
427.287	0.000577612	0.00606948	0.00272817	98.8448	0.000491863	0.0489305	99.0048
427.59	0.000576581	0.00606848	0.00272772	98.8468	0.0004919	0.0489315	99.0047
427.893	0.000575551	0.00606749	0.00272728	98.8489	0.000491936	0.0489325	99.0047
428.195	0.000574523	0.0060665	0.00272683	98.851	0.000491973	0.0489335	99.0046
428.498	0.000573498	0.00606551	0.00272639	98.853	0.000492009	0.0489345	99.0046
428.801	0.000572474	0.00606452	0.00272594	98.8551	0.000492046	0.0489355	99.0045
429.103	0.000571452	0.00606353	0.0027255	98.8571	0.000492082	0.0489365	99.0045
429.406	0.000570432	0.00606255	0.00272506	98.8591	0.000492118	0.0489374	99.0044
429.708	0.000569415	0.00606157	0.00272462	98.8612	0.000492155	0.0489384	99.0044
430.011	0.000568399	0.00606059	0.00272418	98.8632	0.000492191	0.0489394	99.0043
430.314	0.000567385	0.00605961	0.00272374	98.8652	0.000492227	0.0489404	99.0042
430.616	0.000566373	0.00605864	0.0027233	98.8673	0.000492263	0.0489414	99.0042
430.919	0.000565363	0.00605766	0.00272286	98.8693	0.000492299	0.0489423	99.0041
431.221	0.000564356	0.00605669	0.00272243	98.8713	0.000492335	0.0489433	99.0041
431.524	0.00056335	0.00605572	0.00272199	98.8733	0.000492371	0.0489443	99.004
431.827	0.000562346	0.00605475	0.00272155	98.8753	0.000492406	0.0489452	99.004
432.129	0.000561344	0.00605379	0.00272112	98.8773	0.000492442	0.0489462	99.0039
432.432	0.000560343	0.00605282	0.00272069	98.8793	0.000492478	0.0489472	99.0039
432.734	0.000559345	0.00605186	0.00272025	98.8813	0.000492513	0.0489481	99.0038
433.037	0.000558349	0.0060509	0.00271982	98.8833	0.000492549	0.0489491	99.0038
433.34	0.000557355	0.00604994	0.00271939	98.8853	0.000492584	0.0489501	99.0037
433.642	0.000556362	0.00604898	0.00271896	98.8873	0.00049262	0.048951	99.0037
433.945	0.000555372	0.00604803	0.00271853	98.8893	0.000492655	0.048952	99.0036
434.248	0.000554383	0.00604707	0.0027181	98.8912	0.00049269	0.0489529	99.0036
434.55	0.000553397	0.00604612	0.00271767	98.8932	0.000492725	0.0489539	99.0035
434.853	0.000552412	0.00604517	0.00271725	98.8952	0.000492761	0.0489548	99.0035
435.155	0.000551429	0.00604422	0.00271682	98.8971	0.000492796	0.0489558	99.0034
435.458	0.000550448	0.00604328	0.0027164	98.8991	0.000492831	0.0489567	99.0034
435.761	0.000549469	0.00604233	0.00271597	98.9011	0.000492866	0.0489577	99.0033
436.063	0.000548492	0.00604139	0.00271555	98.903	0.000492901	0.0489586	99.0033
436.366	0.000547516	0.00604045	0.00271513	98.905	0.000492935	0.0489595	99.0032
436.668	0.000546543	0.00603951	0.0027147	98.9069	0.00049297	0.0489605	99.0032
436.971	0.000545572	0.00603858	0.00271428	98.9089	0.000493005	0.0489614	99.0031
437.274	0.000544602	0.00603764	0.00271386	98.9108	0.000493039	0.0489624	99.0031
437.576	0.000543634	0.00603671	0.00271344	98.9127	0.000493074	0.0489633	99.003
437.879	0.000542668	0.00603578	0.00271302	98.9147	0.000493109	0.0489642	99.003
438.181	0.000541704	0.00603485	0.00271261	98.9166	0.000493143	0.0489652	99.0029
438.484	0.000540742	0.00603392	0.00271219	98.9185	0.000493177	0.0489661	99.0029
438.787	0.000539781	0.00603299	0.00271177	98.9204	0.000493212	0.048967	99.0028
439.089	0.000538823	0.00603207	0.00271136	98.9224	0.000493246	0.0489679	99.0028
439.392	0.000537866	0.00603115	0.00271094	98.9243	0.00049328	0.0489689	99.0027
439.695	0.000536911	0.00603023	0.00271053	98.9262	0.000493314	0.0489698	99.0027
439.997	0.000535958	0.00602931	0.00271012	98.9281	0.000493348	0.0489707	99.0026
440.3	0.000535007	0.00602839	0.0027097	98.93	0.000493382	0.0489716	99.0026
440.602	0.000534058	0.00602747	0.00270929	98.9319	0.000493416	0.0489725	99.0025
440.905	0.00053311	0.00602656	0.00270888	98.9338	0.00049345	0.0489734	99.0025
441.208	0.000532165	0.00602565	0.00270847	98.9357	0.000493484	0.0489744	99.0024
441.51	0.000531221	0.00602474	0.00270806	98.9376	0.000493518	0.0489753	99.0024
441.813	0.000530279	0.00602383	0.00270765	98.9394	0.000493552	0.0489762	99.0023
442.115	0.000529338	0.00602292	0.00270725	98.9413	0.000493585	0.0489771	99.0023
442.418	0.0005284	0.00602202	0.00270684	98.9432	0.000493619	0.048978	99.0022
442.721	0.000527463	0.00602112	0.00270643	98.9451	0.000493653	0.0489789	99.0022
443.023	0.000526528	0.00602021	0.00270603	98.9469	0.000493686	0.0489798	99.0021
443.326	0.000525595	0.00601931	0.00270563	98.9488	0.000493719	0.0489807	99.0021
443.629	0.000524664	0.00601842	0.00270522	98.9507	0.000493753	0.0489816	99.002
443.931	0.000523735	0.00601752	0.00270482	98.9525	0.000493786	0.0489825	99.002
444.234	0.000522807	0.00601663	0.00270442	98.9544	0.000493819	0.0489834	99.0019
444.536	0.000521881	0.00601573	0.00270402	98.9562	0.000493853	0.0489843	99.0019
444.839	0.000520957	0.00601484	0.00270361	98.9581	0.000493886	0.0489852	99.0018
445.142	0.000520034	0.00601395	0.00270322	98.9599	0.000493919	0.048986	99.0018
445.444	0.000519114	0.00601307	0.00270282	98.9618	0.000493952	0.0489869	99.0017
445.747	0.000518195	0.00601218	0.00270242	98.9636	0.000493985	0.0489878	99.0017
446.049	0.000517278	0.0060113	0.00270202	98.9654	0.000494018	0.0489887	99.0016
446.352	0.000516362	0.00601041	0.00270162	98.9673	0.00049405	0.0489896	99.0016
446.655	0.000515449	0.00600953	0.00270123	98.9691	0.000494083	0.0489905	99.0015
446.957	0.000514537	0.00600865	0.00270083	98.9709	0.000494116	0.0489913	99.0015
447.26	0.000513627	0.00600778	0.00270044	98.9727	0.000494149	0.0489922	99.0014
447.562	0.000512718	0.0060069	0.00270004	98.9746	0.000494181	0.0489931	99.0014
447.865	0.000511812	0.00600603	0.00269965	98.9764	0.000494214	0.048994	99.0013
448.168	0.000510907	0.00600515	0.00269926	98.9782	0.000494246	0.0489948	99.0013
448.47	0.000510004	0.00600428	0.00269887	98.98	0.000494279	0.0489957	99.0013
448.773	0.000509102	0.00600341	0.00269848	98.9818	0.000494311	0.0489966	99.0012
449.076	0.000508202	0.00600255	0.00269809	98.9836	0.000494343	0.0489975	99.0012
449.378	0.000507304	0.00600168	0.0026977	98.9854	0.000494376	0.0489983	99.0011
449.681	0.000506408	0.00600082	0.00269731	98.9872	0.000494408	0.0489992	99.0011
449.983	0.000505513	0.00599995	0.00269692	98.989	0.00049444	0.049	99.001
450.286	0.00050462	0.00599909	0.00269654	98.9908	0.000494472	0.0490009	99.001
450.589	0.000503729	0.00599823	0.00269615	98.9925	0.000494504	0.0490018	99.0009
450.891	0.00050284	0.00599738	0.00269576	98.9943	0.000494536	0.0490026	99.0009
451.194	0.000501952	0.00599652	0.00269538	98.9961	0.000494568	0.0490035	99.0008
451.496	0.000501066	0.00599567	0.002695	98.9979	0.0004946	0.0490043	99.0008
451.799	0.000500181	0.00599481	0.00269461	98.9996	0.000494632	0.0490052	99.0007
452.102	0.000499298	0.00599396	0.00269423	99.0014	0.000494664	0.049006	99.0007
452.404	0.000498417	0.00599311	0.00269385	99.0032	0.000494695	0.0490069	99.0006
452.707	0.000497538	0.00599226	0.00269347	99.0049	0.000494727	0.0490077	99.0006
453.009	0.00049666	0.00599142	0.00269309	99.0067	0.000494759	0.0490086	99.0006
453.312	0.000495784	0.00599057	0.00269271	99.0084	0.00049479	0.0490094	99.0005
453.615	0.00049491	0.00598973	0.00269233	99.0102	0.000494822	0.0490103	99.0005
